# Supplementary material for: High-throughput sequencing identification of novel and conserved miRNAs in the Brassica oleracea leaves
Source: BMC Genomics. 2013 Nov 19;14:801. doi: 10.1186/1471-2164-14-801 (PMC3840582; doi:10.1186/1471-2164-14-801)
Supplement: Additional file 1 — This additional file contains 12 subtables. The annotations of the tables are as follows: Table S1. – MiRNA families identified in Brassica oleracea var. capitata (cabbage) leaves. Table S2. - Identified conserved miRNAs in Brassica oleracea var. capitata (cabbage) leaves with sequence homologous to known plant miRNAs (including the known B. oleracea miRNAs). Table S3. - Predicted novel cabbage miRNAs, together with their pre-miRNA sequences and secondary structures in dot-bracket format. Table S4. – List of the best predicted targets for discovered conserved cabbage miRNAs. Table S5. – List of the designated KEGG processing pathways, in which the identified conserved B. oleracea miRNAs may participate in. Table S6. – List of the best predicted targets for potential novel cabbage miRNAs. Table S7. – List of the designated KEGG processing pathways, in which the identified novel B. oleracea miRNAs may participate in. Table S8. – List of the overrepresented GO terms calculated for the whole collection of conserved cabbage miRNAs best targets. Table S9. – List of the enriched GO terms calculated for the best targets of each individual conserved B. oleracea miRNA family. Table S10. – List of the overrepresented GO terms calculated for the whole collection of potential novel miRNAs best targets. Table S11. – List of the enriched GO terms calculated for the best targets of each individual novel B. oleracea miRNA family. Table S12. – Predicted cabbage tasiRNAs, together with their proposed TAS locus, chromosome location (B. rapa reference), strand and calculated P-value. [file 1471-2164-14-801-S1.xls]

## Sheet: Table S1
Lp.	miRNA family	Number of miRNA family members	miRNA family members
1	MIR1140	2	bol-miR1140
			bol-miR1140b
2	MIR1439	2	bol-miR1439a
			bol-miR1439c
3	MIR156	12	bol-miR156
			bol-miR156a
			bol-miR156a*
			bol-miR156b
			bol-miR156c
			bol-miR156c*
			bol-miR156d
			bol-miR156e
			bol-miR156e*
			bol-miR156g
			bol-miR156j
			bol-miR156k
4	MIR157	8	bol-miR157
			bol-miR157a
			bol-miR157a*
			bol-miR157b
			bol-miR157c
			bol-miR157k
			bol-miR157m
			bol-miR157r
5	MIR158	3	bol-miR158
			bol-miR158h
			bol-miR158h*
6	MIR159	8	bol-miR159
			bol-miR159a
			bol-miR159c
			bol-miR159d
			bol-miR159f
			bol-miR159j
			bol-miR159k
			bol-miR159m
7	MIR160	10	bol-miR160
			bol-miR160a
			bol-miR160a*
			bol-miR160b
			bol-miR160c
			bol-miR160d
			bol-miR160e
			bol-miR160f
			bol-miR160n
			bol-miR160o
8	MIR161	1	bol-miR161
9	MIR162	8	bol-miR162
			bol-miR162*
			bol-miR162a
			bol-miR162a*
			bol-miR162b
			bol-miR162b*
			bol-miR162c
			bol-miR162c*
10	MIR164	9	bol-miR164
			bol-miR164a
			bol-miR164b
			bol-miR164c
			bol-miR164d
			bol-miR164e
			bol-miR164f
			bol-miR164g
			bol-miR164h
11	MIR166	19	bol-miR166
			bol-miR166a
			bol-miR166b
			bol-miR166c
			bol-miR166d
			bol-miR166e
			bol-miR166f
			bol-miR166g
			bol-miR166h
			bol-miR166l
			bol-miR166m
			bol-miR166n
			bol-miR166o
			bol-miR166p
			bol-miR166q
			bol-miR166r
			bol-miR166s
			bol-miR166t
			bol-miR166u
12	MIR167	22	bol-miR167
			bol-miR167-5p
			bol-miR167a
			bol-miR167b
			bol-miR167c
			bol-miR167d
			bol-miR167e
			bol-miR167f
			bol-miR167g
			bol-miR167h
			bol-miR167i
			bol-miR167j
			bol-miR167k
			bol-miR167l
			bol-miR167m
			bol-miR167n
			bol-miR167o
			bol-miR167p
			bol-miR167q
			bol-miR167r
			bol-miR167s
			bol-miR167t
13	MIR168	5	bol-miR168
			bol-miR168a
			bol-miR168b
			bol-miR168c
			bol-miR168m
14	MIR169	29	bol-miR169
			bol-miR169a
			bol-miR169b
			bol-miR169c
			bol-miR169d
			bol-miR169e
			bol-miR169f
			bol-miR169g
			bol-miR169g*
			bol-miR169h
			bol-miR169i
			bol-miR169j
			bol-miR169j*
			bol-miR169k
			bol-miR169k*
			bol-miR169l
			bol-miR169m
			bol-miR169n
			bol-miR169o
			bol-miR169p
			bol-miR169q
			bol-miR169r
			bol-miR169s
			bol-miR169t
			bol-miR169u
			bol-miR169v
			bol-miR169w
			bol-miR169x
			bol-miR169y
15	MIR170	8	bol-miR170
			bol-miR170a
			bol-miR170b
			bol-miR170c
			bol-miR170d
			bol-miR170m
			bol-miR170n
			bol-miR170p
16	MIR171	13	bol-miR171
			bol-miR171a
			bol-miR171b
			bol-miR171c
			bol-miR171e
			bol-miR171f
			bol-miR171g
			bol-miR171i
			bol-miR171j
			bol-miR171k
			bol-miR171m
			bol-miR171n
			bol-miR171o
17	MIR172	10	bol-miR172a
			bol-miR172b
			bol-miR172b*
			bol-miR172c
			bol-miR172c*
			bol-miR172d
			bol-miR172e
			bol-miR172e*
			bol-miR172f
			bol-miR172n
18	MIR1863	1	bol-miR1863
19	MIR1885	1	bol-miR1885
20	MIR2111	5	bol-miR2111a
			bol-miR2111a*
			bol-miR2111b
			bol-miR2111c
			bol-miR2111d
21	MIR319	3	bol-miR319a
			bol-miR319b
			bol-miR319c
22	MIR390	8	bol-miR390
			bol-miR390a
			bol-miR390a*
			bol-miR390a-3p
			bol-miR390a-5p
			bol-miR390b
			bol-miR390b*
			bol-miR390c
23	MIR391	1	bol-miR391
24	MIR393	7	bol-miR393
			bol-miR393a
			bol-miR393b
			bol-miR393b*
			bol-miR393c
			bol-miR393f
			bol-miR393g
25	MIR394	1	bol-miR394
26	MIR395	2	bol-miR395a
			bol-miR395d
27	MIR396	13	bol-miR396
			bol-miR396a
			bol-miR396b
			bol-miR396c
			bol-miR396d
			bol-miR396e
			bol-miR396f
			bol-miR396g
			bol-miR396h
			bol-miR396i
			bol-miR396j
			bol-miR396k
			bol-miR396l
28	MIR397	2	bol-miR397a
			bol-miR397b
29	MIR398	3	bol-miR398a
			bol-miR398a*
			bol-miR398b
30	MIR399	9	bol-miR399a
			bol-miR399b
			bol-miR399c
			bol-miR399d
			bol-miR399e
			bol-miR399g
			bol-miR399g*
			bol-miR399h
			bol-miR399i
31	MIR403	1	bol-miR403
32	MIR408	2	bol-miR408
			bol-miR408-5p
33	MIR414	1	bol-miR414b
34	MIR4234	1	bol-miR4234
35	MIR5021	3	bol-miR5021f
			bol-miR5021a
			bol-miR5021j
36	MIR822	1	bol-miR822
37	MIR824	1	bol-miR824
38	MIR827	1	bol-miR827*
39	MIR838	2	bol-miR838a
			bol-miR838d
40	MIR845	1	bol-miR845
41	MIRf10095	1	bol-miRf10095-akr
42	MIRf10128	1	bol-miRf10128-akr
43	MIRf10173	1	bol-miRf10173-akr
44	MIRf10187	1	bol-miRf10187-akr
45	MIRf10254	1	bol-miRf10254-akr
46	MIRf10277	1	bol-miRf10277-akr
47	MIRf10421	1	bol-miRf10421-akr
48	MIRf10422	1	bol-miRf10422-akr
49	MIRf10509	1	bol-miRf10509-akr
50	MIRf10547	1	bol-miRf10574-akr
51	MIRf10552	1	bol-miRf10552-akr
52	MIRf10577	1	bol-miRf10577-akr
53	MIRf10578	1	bol-miRf10578-akr
54	MIRf10666	1	bol-miRf10666-akr
55	MIRf10675	1	bol-miRf10675-akr
56	MIRf10676	1	bol-miRf10676-akr
57	MIRf10704	1	bol-miRf10704-akr
58	MIRf10805	1	bol-miRf10805-akr
59	MIRf10855	1	bol-miRf10855-akr
60	MIRf10861	1	bol-miRf10861-akr
61	MIRf11050	1	bol-miRf11050-akr
62	MIRf11132	1	bol-miRf11132-akr

## Sheet: Table S2
Lp.	miRNA	Query miRNA	miRNA family	Mature sequence	Mature sequence lenght	Reads count (normalised average value)
1	bol-miR1140b	bna-miR1140b	MIR1140	AACAGCCUAAACCAAUCGGAG	21	37
2	bol-miR1140	bna-miR1140	MIR1140	ACAGCCUAAACCAAUCGGAGC	21	2
3	bol-miR1439c	# bol-miR1439c	MIR1439	UUUAGGAACGGAUGGAGUAUU	21	58
4	bol-miR1439a	# bol-miR1439a	MIR1439	UUUUGAAACGGAGAGAGUAAU	21	16
5	bol-miR156c	# bol-miR156c	MIR156	UGACAGAAGAGAGCGAGCAC	20	29530
6	bol-miR156g	# bol-miR156g	MIR156	UGACAGAAGAGAGCGAGCAC	20	29530
7	bol-miR156b	rco-miR156b	MIR156	UGACAGAAGAGAGUGAGCACA	21	315
8	bol-miR156a	bna-miR156a	MIR156	UGACAGAAGAGAGUGAGCACA	21	315
9	bol-miR156d	rco-miR156d	MIR156	UGACAGAAGAGAGUGAGCACA	21	315
10	bol-miR156a*	aly-miR156a*	MIR156	GCUCACUGCUCUUUCUGUCAGA	22	7
11	bol-miR156c*	# bol-miR156c*	MIR156	GCUCAUUCUCGUUCUGUCAUA	21	2
12	bol-miR156k	osa-miR156k	MIR156	UGACAGAAGAGAGAGAGCACA	21	2
13	bol-miR156	bdi-miR156	MIR156	UGACAGAAGAGAGAGAGCACA	21	2
14	bol-miR156e*	# bol-miR156e*	MIR156	GCUCACUGCUCUAUCUGUCAGA	22	2
15	bol-miR156j	zma-miR156j	MIR156	UGACAGAAGAGAGAGAGCACA	21	2
16	bol-miR156e	# bol-miR156e	MIR156	UGACAGAUAGAGCAGUGAGCAC	22	2
17	bol-miR157a	bol-miR157a	MIR157	UUGACAGAAGAUAGAGAGCAC	21	170940
18	bol-miR157a*	aly-miR157a*	MIR157	GCUCUCUAGCCUUCUGUCAUCA	22	662
19	bol-miR157c	sly-miR157c	MIR157	UUGACAGAAGAUAGAGAGCAU	21	237
20	bol-miR157	pco-miR157	MIR157	UUGACAGAAGAUAGAGAGCAU	21	237
21	bol-miR157b	ini-miR157b	MIR157	UUGACAGAAGAUAGAGAGCAU	21	237
22	bol-miR157k	ahy-miR157k	MIR157	UUGACAGAAGAGAGAGAGCAC	21	13
23	bol-miR157r	gma-miR157r	MIR157	UUGACAGAAGAGAGAGAGCAC	21	13
24	bol-miR157m	zma-miR157m	MIR157	UUGACAGAAGAGAGAGAGCAC	21	13
25	bol-miR158	bol-miR158	MIR158	UCCCAAAUGUAGACAAAGCA	20	12364
26	bol-miR158h	# bol-miR158h	MIR158	UCCCAAAUGUAGACAAAGCA	20	12364
27	bol-miR158h*	# bol-miR158h*	MIR158	CUUUGUCUAUAUUCUUGGAAA	21	4
28	bol-miR159	ahy-miR159	MIR159	UUUGGAUUGAAGGGAGCUCUA	21	5746
29	bol-miR159a	gma-miR159a	MIR159	UUUGGAUUGAAGGGAGCUCUA	21	5746
30	bol-miR159c	vvi-miR159c	MIR159	UUUGGAUUGAAGGGAGCUCUA	21	5746
31	bol-miR159j	zma-miR159j	MIR159	UUUGGAUUGAAGGGAGCUCUG	21	5
32	bol-miR159m	zma-miR159m	MIR159	UUUGGAUUGAAGGGAGCUCUG	21	5
33	bol-miR159k	zma-miR159k	MIR159	UUUGGAUUGAAGGGAGCUCUG	21	5
34	bol-miR159d	sof-miR159d	MIR159	UUUGGAUUGAAGGGAGCUCUG	21	5
35	bol-miR159f	osa-miR159f	MIR159	CUUGGAUUGAAGGGAGCUCUA	21	2
36	bol-miR160d	# bol-miR160d	MIR160	GCGUACGAGGAGCCAAGCAUG	21	788
37	bol-miR160b	# bol-miR160b	MIR160	UGCCUGGCUCCCUGUAUGCCA	21	531
38	bol-miR160a	# bol-miR160a	MIR160	UGCCUGGCUCCCUGUAUGCCA	21	531
39	bol-miR160c	# bol-miR160c	MIR160	GCAUACAGGGAGCCAGGCAUG	21	528
40	bol-miR160a*	bra-miR160a*	MIR160	GCGUAUGAGGAGCCAUGCAUA	21	287
41	bol-miR160	sce-miR160	MIR160	UGCCUGGCUCCCUGUAUGCCU	21	8
42	bol-miR160n	gma-miR160n	MIR160	UGCCUGGCUCCCUGUAUGCCU	21	8
43	bol-miR160o	gma-miR160o	MIR160	UGCCUGGCUCCCUGUAUGCCU	21	8
44	bol-miR160f	zma-miR160f	MIR160	UGCCUGGCUCCCUGUAUGCCG	21	3
45	bol-miR160e	osa-miR160e	MIR160	UGCCUGGCUCCCUGUAUGCCG	21	3
46	bol-miR161	bna-miR161	MIR161	UCAAUGCACUGAAAGUGACUA	21	27
47	bol-miR162c	# bol-miR162c	MIR162	UCGAUAAACCUCUGCAUCCAG	21	16708
48	bol-miR162c*	# bol-miR162c*	MIR162	CACGUGCCCUGCUUCUCCAGC	21	13070
49	bol-miR162b	# bol-miR162b	MIR162	UCGAUAAACCUCUGCAUCCAG	21	4786
50	bol-miR162a	# bol-miR162a	MIR162	UCGAUAAACCUCUGCAUCCAG	21	3604
51	bol-miR162b*	# bol-miR162b*	MIR162	CACGUGCUCUGCUUCUCCAAC	21	1184
52	bol-miR162*	csi-miR162*	MIR162	UGGAGGCAGCGGUUCAUCGAUC	22	53
53	bol-miR162a*	aly-miR162a*	MIR162	GGAGGCAGCGGUUCAUCGAUC	21	53
54	bol-miR162	mdo-miR162	MIR162	UCGAUAAACCUUUGCAUCCAG	21	3
55	bol-miR164a	# bol-miR164a	MIR164	UGGAGAAGCAGGGCACGUGCG	21	13104
56	bol-miR164f	osa-miR164f	MIR164	UGGAGAAGCAGGGCACGUGCA	21	3362
57	bol-miR164g	zma-miR164g	MIR164	UGGAGAAGCAGGGCACGUGCA	21	3362
58	bol-miR164d	sbi-miR164d	MIR164	UGGAGAAGCAGGGCACGUGCA	21	3362
59	bol-miR164e	sbi-miR164e	MIR164	UGGAGAAGCAGGGCACGUGCA	21	3362
60	bol-miR164b	tae-miR164b	MIR164	UGGAGAAGCAGGGCACGUGCA	21	3362
61	bol-miR164c	zma-miR164c	MIR164	UGGAGAAGCAGGGCACGUGCA	21	3362
62	bol-miR164h	zma-miR164h	MIR164	UGGAGAAGCAGGGCACGUGCA	21	3362
63	bol-miR164	cav-miR164	MIR164	UGGAGAAGCAGGGCACGUGCA	21	3362
64	bol-miR166d	vvi-miR166d	MIR166	UCGGACCAGGCUUCAUUCCCC	21	495273
65	bol-miR166f	vvi-miR166f	MIR166	UCGGACCAGGCUUCAUUCCCC	21	495273
66	bol-miR166g	vvi-miR166g	MIR166	UCGGACCAGGCUUCAUUCCCC	21	495273
67	bol-miR166c	vvi-miR166c	MIR166	UCGGACCAGGCUUCAUUCCCC	21	495273
68	bol-miR166e	vvi-miR166e	MIR166	UCGGACCAGGCUUCAUUCCCC	21	495273
69	bol-miR166a	csi-miR166a	MIR166	UCGGACCAGGCUUCAUUCCCCC	22	495299
70	bol-miR166h	vvi-miR166h	MIR166	UCGGACCAGGCUUCAUUCCCC	21	495241
71	bol-miR166o	zma-miR166o	MIR166	UCGGACCAGGCUUCAUUCCCC	21	495241
72	bol-miR166p	zma-miR166p	MIR166	UCGGACCAGGCUUCAUUCCCC	21	495241
73	bol-miR166r	zma-miR166r	MIR166	UCGGACCAGGCUUCAUUCCCC	21	495241
74	bol-miR166s	zma-miR166s	MIR166	UCGGACCAGGCUUCAUUCCCC	21	495241
75	bol-miR166	nsy-miR166	MIR166	UCGGACCAGGCUUCAUUCCCC	21	495241
76	bol-miR166b	bna-miR166b	MIR166	UCGGACCAGGCUUCAUUCCCC	21	495241
77	bol-miR166n	osa-miR166n	MIR166	UCGGACCAGGCUUCAUUCCCC	21	495241
78	bol-miR166t	zma-miR166t	MIR166	UCGGACCAGGCUUCAUUCCCC	21	495241
79	bol-miR166q	zma-miR166q	MIR166	UCGGACCAGGCUUCAUUCCCC	21	495241
80	bol-miR166m	osa-miR166m	MIR166	UCGGACCAGGCUUCAUUCCCU	21	420
81	bol-miR166l	zma-miR166l	MIR166	UCGGACCAGGCUUCAUUCCUC	21	367
82	bol-miR166u	zma-miR166u	MIR166	UCGGACCACGCUUCAUUCCCC	21	54
83	bol-miR167b	bna-miR167b	MIR167	UGAAGCUGCCAGCAUGAUCUAA	22	684250
84	bol-miR167a	bna-miR167a	MIR167	UGAAGCUGCCAGCAUGAUCUAA	22	684250
85	bol-miR167e	vvi-miR167e	MIR167	UGAAGCUGCCAGCAUGAUCUA	21	684250
86	bol-miR167r	zma-miR167r	MIR167	UGAAGCUGCCAGCAUGAUCUA	21	684250
87	bol-miR167d	zma-miR167d	MIR167	UGAAGCUGCCAGCAUGAUCUA	21	684250
88	bol-miR167c	zma-miR167c	MIR167	UGAAGCUGCCAGCAUGAUCUA	21	684250
89	bol-miR167o	zma-miR167o	MIR167	UGAAGCUGCCAGCAUGAUCUA	21	684250
90	bol-miR167n	zma-miR167n	MIR167	UGAAGCUGCCAGCAUGAUCUA	21	684250
91	bol-miR167i	sbi-miR167i	MIR167	UGAAGCUGCCAGCAUGAUCUA	21	684250
92	bol-miR167t	zma-miR167t	MIR167	UGAAGCUGCCAGCAUGAUCUA	21	684250
93	bol-miR167s	zma-miR167s	MIR167	UGAAGCUGCCAGCAUGAUCUA	21	684250
94	bol-miR167q	zma-miR167q	MIR167	UGAAGCUGCCAGCAUGAUCUA	21	684250
95	bol-miR167p	zma-miR167p	MIR167	UGAAGCUGCCAGCAUGAUCUA	21	684250
96	bol-miR167	sly-miR167	MIR167	UGAAGCUGCCAGCAUGAUCUA	21	684250
97	bol-miR167-5p	ahy-miR167-5p	MIR167	UGAAGCUGCCAGCAUGAUCUU	21	9310
98	bol-miR167f	gma-miR167f	MIR167	UGAAGCUGCCAGCAUGAUCUU	21	9310
99	bol-miR167g	zma-miR167g	MIR167	UGAAGCUGCCAGCAUGAUCUG	21	445
100	bol-miR167m	zma-miR167m	MIR167	UGAAGCUGCCAGCAUGAUCUG	21	445
101	bol-miR167l	zma-miR167l	MIR167	UGAAGCUGCCAGCAUGAUCUG	21	445
102	bol-miR167k	zma-miR167k	MIR167	UGAAGCUGCCAGCAUGAUCUG	21	445
103	bol-miR167j	zma-miR167j	MIR167	UGAAGCUGCCAGCAUGAUCUG	21	445
104	bol-miR167h	zma-miR167h	MIR167	UGAAGCUGCCAGCAUGAUCUG	21	445
105	bol-miR168c	# bol-miR168c	MIR168	UCGCUUGGUGCAGGUCGGGAA	21	128281
106	bol-miR168	stu-miR168	MIR168	UCGCUUGGUGCAGGUCGGGAC	21	115903
107	bol-miR168a	sof-miR168a	MIR168	UCGCUUGGUGCAGAUCGGGAC	21	37
108	bol-miR168m	zma-miR168m	MIR168	UCGCUUGGUGCAGAUCGGGAC	21	37
109	bol-miR168b	zma-miR168b	MIR168	UCGCUUGGUGCAGAUCGGGAC	21	37
110	bol-miR169c	# bol-miR169c	MIR169	UGAGCCAAAGAUGACUUGCCG	21	400
111	bol-miR169j	# bol-miR169j	MIR169	CAGCCAAGGAUGACUUGCCGA	21	309
112	bol-miR169k	# bol-miR169k	MIR169	GCAGCCAAGGAUGACUUGCCG	21	309
113	bol-miR169h	# bol-miR169h	MIR169	GGCAAGUCAUCCUUGGCUGCA	21	302
114	bol-miR169k*	# bol-miR169k*	MIR169	GGCAAGUUGUCCUUCGGCUACA	22	78
115	bol-miR169j*	# bol-miR169j*	MIR169	UCUGGCAAGUUGUCCUUCGGCU	22	70
116	bol-miR169i	# bol-miR169i	MIR169	UAGCCGAAGGACAACUUGCCAG	22	105
117	bol-miR169p	gma-miR169p	MIR169	CAGCCAAGGAUGACUUGCCGG	21	15
118	bol-miR169b	osa-miR169b	MIR169	CAGCCAAGGAUGACUUGCCGG	21	15
119	bol-miR169a	sly-miR169a	MIR169	CAGCCAAGGAUGACUUGCCGG	21	15
120	bol-miR169w	vvi-miR169w	MIR169	CAGCCAAGGAUGACUUGCCGG	21	15
121	bol-miR169r	zma-miR169r	MIR169	CAGCCAAGGAUGACUUGCCGG	21	15
122	bol-miR169s	vvi-miR169s	MIR169	CAGCCAAGGAUGACUUGCCGG	21	15
123	bol-miR169d	# bol-miR169d	MIR169	UAGCCAAGGAUGACUUGCCUG	21	9
124	bol-miR169g	# bol-miR169g	MIR169	UAGCCAAGGAUGACUUGCCUG	21	9
125	bol-miR169g*	# bol-miR169g*	MIR169	GGCAAGUCAUCCUUGGCUACC	21	8
126	bol-miR169f	# bol-miR169f	MIR169	GGCAAGUCAUCCUUGGCUACC	21	8
127	bol-miR169v	ptc-miR169v	MIR169	UAGCCAAGGAUGACUUGCCCA	21	4
128	bol-miR169l	vvi-miR169l	MIR169	GAGCCAAGGAUGACUUGCCGU	21	4
129	bol-miR169e	tcc-miR169e	MIR169	CAGCCAAGGAUGACUUGCCGA	21	4
130	bol-miR169y	vvi-miR169y	MIR169	UAGCGAAGGAUGACUUGCCUA	21	4
131	bol-miR169	ama-miR169	MIR169	AGCCAAGGAUGACUUGCCGA	20	4
132	bol-miR169m	vvi-miR169m	MIR169	GAGCCAAGGAUGACUUGCCGG	21	4
133	bol-miR169o	zma-miR169o	MIR169	UAGCCAAGGAUGACUUGCCGG	21	4
134	bol-miR169n	zma-miR169n	MIR169	UAGCCAAGGAUGACUUGCCGG	21	4
135	bol-miR169x	vvi-miR169x	MIR169	UAGCCAAGGAUGACUUGCCUA	21	4
136	bol-miR169u	zma-miR169u	MIR169	CAGCCAAGGAUGACUUGCCGA	21	4
137	bol-miR169t	zma-miR169t	MIR169	CAGCCAAGGAUGACUUGCCGA	21	4
138	bol-miR169q	zma-miR169q	MIR169	UAGCCAAGGAUGACUUGCCGG	21	4
139	bol-miR170a	ace-miR170a	MIR170	UGAUUGAGCCGCGCCAAUAUC	21	246
140	bol-miR170p	zma-miR170p	MIR170	UGAUUGAGCCGCGCCAAUAUC	21	246
141	bol-miR170	stu-miR170	MIR170	UGAUUGAGCCGCGCCAAUAUC	21	246
142	bol-miR170c	ace-miR170c	MIR170	UGAUUGAGCCGCGCCAAUAUC	21	246
143	bol-miR170b	ace-miR170b	MIR170	UGAUUGAGCCGCGCCAAUAUC	21	246
144	bol-miR170d	ace-miR170d	MIR170	UGAUUGAGCCGCGCCAAUAUC	21	246
145	bol-miR170m	ath-miR170m	MIR170	UGAUUGAGCCGCGCCAAUAUC	21	3
146	bol-miR170n	ath-miR170n	MIR170	UGAUUGAGCCGCGCCAAUAUC	21	3
147	bol-miR171j	sbi-miR171j	MIR171	UGAUUGAGCCGCGCCAAUAUC	21	246
148	bol-miR171m	gma-miR171m	MIR171	UGAUUGAGCCGCGCCAAUAUC	21	246
149	bol-miR171n	zma-miR171n	MIR171	UGAUUGAGCCGCGCCAAUAUC	21	246
150	bol-miR171a	ace-miR171a	MIR171	UGAUUGAGCCGCGCCAAUAUC	21	246
151	bol-miR171b	ace-miR171b	MIR171	UGAUUGAGCCGCGCCAAUAUC	21	246
152	bol-miR171e	vvi-miR171e	MIR171	UGAUUGAGCCGCGCCAAUAUC	21	246
153	bol-miR171f	bna-miR171f	MIR171	UGAUUGAGCCGCGCCAAUAUC	21	246
154	bol-miR171g	bna-miR171g	MIR171	UGAUUGAGCCGCGCCAAUAUC	21	246
155	bol-miR171	gcl-miR171	MIR171	UGAUUGAGCCGCGCCAAUAUC	21	246
156	bol-miR171c	ace-miR171c	MIR171	UGAUUGAGCCGCGCCAAUAUC	21	246
157	bol-miR171o	ath-miR171o	MIR171	UGAUUGAGCCGCGCCAAUAUC	21	3
158	bol-miR171k	ptc-miR171k	MIR171	GGAUUGAGCCGCGCCAAUAUC	21	3
159	bol-miR171i	sbi-miR171i	MIR171	UGAUUGAGCCGUGCCAAUAUC	21	2
160	bol-miR172a	bol-miR172a	MIR172	AGAAUCUUGAUGAUGCUGCAU	21	67605
161	bol-miR172b	bol-miR172b	MIR172	AGAAUCUUGAUGAUGCUGCAU	21	67605
162	bol-miR172d	# bol-miR172d	MIR172	CAGCACCAUCAAGAUUCACA	20	484
163	bol-miR172f	zma-miR172f	MIR172	GGAAUCUUGAUGAUGCUGCAU	21	243
164	bol-miR172e	zma-miR172e	MIR172	GGAAUCUUGAUGAUGCUGCAU	21	243
165	bol-miR172b*	bra-miR172b*	MIR172	GCAGCACCAUUAAGAUUCACA	21	184
166	bol-miR172c*	# bol-miR172c*	MIR172	UGAAUCUUAAUGGUGCUGCAC	21	204
167	bol-miR172c	# bol-miR172c	MIR172	CAGCACCAUUAAGAUUCACA	20	203
168	bol-miR172n	zma-miR172n	MIR172	AGAAUCCUGAUGAUGCUGCAU	21	12
169	bol-miR172e*	aly-miR172e*	MIR172	GCAGCACCAUUAAGAUUCAC	20	8
170	bol-miR1863	osa-miR1863	MIR1863	AGCUCUGAUACCAUGUUAGAUUAG	24	33
171	bol-miR1885	bra-miR1885	MIR1885	CAUCAAUGAAAGGUAUGAUUCC	22	43
172	bol-miR2111a	# bol-miR2111a	MIR2111	UAAUCCGCAUCCUGAGGUCUA	21	7
173	bol-miR2111d	# bol-miR2111d	MIR2111	GACCUCAGGAUGCGGAUUACC	21	5
174	bol-miR2111a*	# bol-miR2111a*	MIR2111	GACCUCAGGAUGCGGAUUACC	21	5
175	bol-miR2111c	# bol-miR2111c	MIR2111	AACCUCAGGAUGCAGAUUACC	21	2
176	bol-miR2111b	bna-miR2111b	MIR2111	UAAUCUGCAUCCUGAGGUUUA	21	2
177	bol-miR319b	rco-miR319b	MIR319	UUGGACUGAAGGGAGCUCCCU	21	2
178	bol-miR319a	rco-miR319a	MIR319	UUGGACUGAAGGGAGCUCCCU	21	2
179	bol-miR319c	rco-miR319c	MIR319	UUGGACUGAAGGGAGCUCCCU	21	2
180	bol-miR390	sbi-miR390	MIR390	AAGCUCAGGAGGGAUAGCGCC	21	472
181	bol-miR390a-5p	gma-miR390a-5p	MIR390	AAGCUCAGGAGGGAUAGCGCC	21	472
182	bol-miR390c	bna-miR390c	MIR390	AAGCUCAGGAGGGAUAGCGCC	21	472
183	bol-miR390b	bna-miR390b	MIR390	AAGCUCAGGAGGGAUAGCGCC	21	472
184	bol-miR390a	bna-miR390a	MIR390	AAGCUCAGGAGGGAUAGCGCC	21	472
185	bol-miR390a-3p	gma-miR390a-3p	MIR390	CGCUAUCCAUCCUGAGUUUC	20	4
186	bol-miR390a*	aly-miR390a*	MIR390	CGCUAUCCAUCCUGAGUUUCA	21	4
187	bol-miR390b*	aly-miR390b*	MIR390	CGCUAUCCAUCCUGAGUUCCA	21	4
188	bol-miR391	bol-miR391	MIR391	UUCGCAGGAGAGAUAGCGCCA	21	15651
189	bol-miR393b*	aly-miR393b*	MIR393	AUCAUGCGAUCUCUUUGGAUU	21	35
190	bol-miR393g	zma-miR393g	MIR393	UCCAAAGGGAUCGCAUUGAUC	21	9
191	bol-miR393b	zma-miR393b	MIR393	UCCAAAGGGAUCGCAUUGAUC	21	9
192	bol-miR393	sbi-miR393	MIR393	UCCAAAGGGAUCGCAUUGAUC	21	9
193	bol-miR393c	zma-miR393c	MIR393	UCCAAAGGGAUCGCAUUGAUC	21	9
194	bol-miR393a	zma-miR393a	MIR393	UCCAAAGGGAUCGCAUUGAUC	21	9
195	bol-miR393f	zma-miR393f	MIR393	UCCAAAGGGAUCGCAUUGAUC	21	9
196	bol-miR394	# bol-miR394	MIR394	UUGGCAUUCUGUCCACCUCC	20	73
197	bol-miR395a	# bol-miR395a	MIR395	CUGAAGUGUUUGGGGGAACUC	21	30
198	bol-miR395d	# bol-miR395d	MIR395	CUGAAGUGUUUGGGGGAACUC	21	30
199	bol-miR396c	vvi-miR396c	MIR396	UUCCACAGCUUUCUUGAACUG	21	726
200	bol-miR396l	zma-miR396l	MIR396	UUCCACAGCUUUCUUGAACUG	21	726
201	bol-miR396h	zma-miR396h	MIR396	UUCCACAGCUUUCUUGAACUG	21	726
202	bol-miR396i	zma-miR396i	MIR396	UUCCACAGCUUUCUUGAACUG	21	726
203	bol-miR396k	zma-miR396k	MIR396	UUCCACAGCUUUCUUGAACUG	21	726
204	bol-miR396j	zma-miR396j	MIR396	UUCCACAGCUUUCUUGAACUG	21	726
205	bol-miR396d	vvi-miR396d	MIR396	UUCCACAGCUUUCUUGAACUG	21	726
206	bol-miR396e	gma-miR396e	MIR396	UUCCACAGCUUUCUUGAACUGU	22	726
207	bol-miR396b	osa-miR396b	MIR396	UUCCACAGCUUUCUUGAACUG	21	726
208	bol-miR396	sof-miR396	MIR396	UUCCACAGCUUUCUUGAACUG	21	726
209	bol-miR396a	gma-miR396a	MIR396	UUCCACAGCUUUCUUGAACUG	21	726
210	bol-miR396f	zma-miR396f	MIR396	UUCCACAGCUUUCUUGAACUU	21	561
211	bol-miR396g	zma-miR396g	MIR396	UUCCACAGCUUUCUUGAACUU	21	561
212	bol-miR397a	# bol-miR397a	MIR397	UCAUUGAGUGCAGCGUUGAUGU	22	1628
213	bol-miR397b	osa-miR397b	MIR397	UUAUUGAGUGCAGCGUUGAUG	21	2
214	bol-miR398b	# bol-miR398b	MIR398	UGUGUUCUCAUGUCGACCCUG	21	20
215	bol-miR398a	bol-miR398a	MIR398	UGUGUUCUCAGGUCACCCCUU	21	10
216	bol-miR398a*	bol-miR398a*	MIR398	GGAGUGUCAUGAGAACACGGA	21	2
217	bol-miR399c	# bol-miR399c	MIR399	UGCCAAAGGAGAUUUGCCCGG	21	31
218	bol-miR399h	# bol-miR399h	MIR399	UGCCAAAGGAGAUUUGCCCGG	21	31
219	bol-miR399i	# bol-miR399i	MIR399	UGCCAAAGGAGAGUUGCCCUU	21	39
220	bol-miR399a	rco-miR399a	MIR399	UGCCAAAGGAGAGUUGCCCUG	21	35
221	bol-miR399d	sbi-miR399d	MIR399	UGCCAAAGGAGAGUUGCCCUG	21	35
222	bol-miR399e	zma-miR399e	MIR399	UGCCAAAGGAGAGUUGCCCUG	21	35
223	bol-miR399b	vvi-miR399b	MIR399	UGCCAAAGGAGAGUUGCCCUG	21	35
224	bol-miR399g*	# bol-miR399g*	MIR399	GGGCAAGAUCUCUAUUGGCAGA	22	5
225	bol-miR399g	# bol-miR399g	MIR399	UGCCAAUAGAGAUCUUGCCCUG	22	4
226	bol-miR403	# bol-miR403	MIR403	UUAGAUUCACGCACAAACUCG	21	2170
227	bol-miR408-5p	ahy-miR408-5p	MIR408	AUGCACUGCCUCUUCCCUGGC	21	2166
228	bol-miR408	ppe-miR408	MIR408	AUGCACUGCCUCUUCCCUGGC	21	2166
229	bol-miR414b	# bol-miR414b	MIR414	UCAUCUUCAUCUUCAUCUUCA	21	12
230	bol-miR4234	# bol-miR4234	MIR4234	CAACUUAAAACUAGUUGGCAGU	22	2
231	bol-miR5021f	# bol-miR5021f	MIR5021	UAAGAAGAAGAAGCAGAUAA	20	3
232	bol-miR5021a	# bol-miR5021a	MIR5021	UAAGAAGAAGAAGAAGAAGA	20	3
233	bol-miR5021j	# bol-miR5021j	MIR5021	UAAGAAGAAGAAGAAGAAGA	20	3
234	bol-miR822	# bol-miR822	MIR822	AUGUAACAAAUGUUGUAUUUCU	22	2
235	bol-miR824	bol-miR824	MIR824	UAGACCAUUUGUGAGAAGGGA	21	7525
236	bol-miR827*	aly-miR827*	MIR827	UUUGUUGAUUGACAUCUAUAC	21	12
237	bol-miR838a	# bol-miR838a	MIR838	UUUGCUUCUUAGUCUUGCACA	21	362
238	bol-miR838d	# bol-miR838d	MIR838	UCUUCUUCUUCUUCUUGUUCACA	23	2
239	bol-miR845	# bol-miR845	MIR845	CCGCUCUGAUACCAAUUGUUG	21	103
240	bol-miRf10095-akr	osa-miRf10095-akr	MIRf10095	UGACGUGGCGCUGAGGUGUCUAA	23	2
241	bol-miRf10128-akr	ptc-miRf10128-akr	MIRf10128	AUGCUAUCCCUUUGGAUUCCUCC	23	4
242	bol-miRf10173-akr	osa-miRf10173-akr	MIRf10173	CUUACAUUGUGAAACGGAGGGAGUAG	26	5
243	bol-miRf10187-akr	ath-miRf10187-akr	MIRf10187	GAUCAUGCGAUCUCUUUGGAU	21	35
244	bol-miRf10254-akr	ath-miRf10254-akr	MIRf10254	UGAACCGCUGCCUCCAGCGA	20	53
245	bol-miRf10277-akr	ptc-miRf10277-akr	MIRf10277	GUUCAAACCGAACCGAACCG	20	4
246	bol-miRf10421-akr	ptc-miRf10421-akr	MIRf10421	GAUCGAUGAACCGCUGCCUC	20	53
247	bol-miRf10422-akr	ptc-miRf10422-akr	MIRf10422	AACCGCUGCCUCCAGUGUCU	20	53
248	bol-miRf10509-akr	ptc-miRf10509-akr	MIRf10509	GAUUGAGCCGCGCCAAUAUCACUU	24	3
249	bol-miRf10574-akr	ath-miRf10574-akr	MIRf10547	CGGCAAGUCAUCCUUGGCUGC	21	4
250	bol-miRf10552-akr	ptc-miRf10552-akr	MIRf10552	AUGCUAUCCCUUUGGAUUCCUCC	23	4
251	bol-miRf10577-akr	ptc-miRf10577-akr	MIRf10577	AACCGCUGCCUCCAGUGUCU	20	53
252	bol-miRf10578-akr	ptc-miRf10578-akr	MIRf10578	AUCGAUGAACCGCUGCCUCC	20	53
253	bol-miRf10666-akr	ptc-miRf10666-akr	MIRf10666	GAUUGAGCCGCGCCAAUAUCACUU	24	3
254	bol-miRf10675-akr	ptc-miRf10675-akr	MIRf10675	AACCGCUGCCUCCAGUGUCU	20	53
255	bol-miRf10676-akr	ptc-miRf10676-akr	MIRf10676	AUCGAUGAACCGCUGCCUCC	20	53
256	bol-miRf10704-akr	ptc-miRf10704-akr	MIRf10704	GGCAAGUCAUCCUUGGCUGA	20	4
257	bol-miRf10805-akr	osa-miRf10805-akr	MIRf10805	AUGACUUACAUUGUGAAACGGAGGAA	26	2
258	bol-miRf10855-akr	osa-miRf10855-akr	MIRf10855	UUACAUUGUGAAACGGAGGGAGU	23	3
259	bol-miRf10861-akr	ath-miRf10861-akr	MIRf10861	AAGGAUGACUUGCCGGAACG	20	4
260	bol-miRf11050-akr	osa-miRf11050-akr	MIRf11050	CUUACAUUGUGAAACGGAGGAA	22	2
261	bol-miRf11050-akr	osa-miRf11132-akr	MIRf11132	ACUUACAUUGUGAAACGGAGGG	22	3
	# - proposed by Wang et al.

## Sheet: Table S3
Lp.	New miRNA	Mature sequnece	Mature sequence length	Reads count	Pre-miRNA sequence	Pre-miRNA sequence length	Pre-miRNA structure in dot/bracket format
1	bol-miR_new1	TGCTCACGGCTCTTTCTGTCAG	22	25	ATGCAACAGAGAAAAACTGACAGAAGAGAGTGAGCACATGCAGGCACTGTTATGTCTCCATAACTTTGCGTGTGCGTGCTCACGGCTCTTTCTGTCAGTTGCCTGACTTCTCGCTTTC	118	......(((.(...((((((((((((((.((((((((..(((.(((..((((((....))))))..))).)))..))))))))..))).))))))))))).)))).............
2	bol-miR_new2	TAGGATTTATGATTTAGGGTTTA	23	10	ATTCTAATCTCTAAACCCTAAATCCTAAATCCTAAACCCTTGGGTAAACCCTAAATCCTTAGATAAATCCTAAACTCCAAATCAAAAACACTAAACACTCAAGGGTTTAGGATTTAGGATTTAGGGTTTATGGTTTTAGGATTTAGTGTTTTTGATTTAGAGTTTATGATTTATCCAAGGGTTTAGAGTTTGCCCAAGGGTTTAGGATTTATGATTTAGGGTTTATGGATTAGGA	235	.........((((((((((((((((((((((...((((.((((((((((((((((((((((((..............(((((.(((((((((((((((...............))))))))))))))).))))))))))))))).......)))))))))))))).(((.....))).))))..)))).)))))))))))))))))).........
3	bol-miR_new2*	TAAACCCTAAATCCTAAATCCTA	23	2	ATTCTAATCTCTAAACCCTAAATCCTAAATCCTAAACCCTTGGGTAAACCCTAAATCCTTAGATAAATCCTAAACTCCAAATCAAAAACACTAAACACTCAAGGGTTTAGGATTTAGGATTTAGGGTTTATGGTTTTAGGATTTAGTGTTTTTGATTTAGAGTTTATGATTTATCCAAGGGTTTAGAGTTTGCCCAAGGGTTTAGGATTTATGATTTAGGGTTTATGGATTAGGA	235	.........((((((((((((((((((((((...((((.((((((((((((((((((((((((..............(((((.(((((((((((((((...............))))))))))))))).))))))))))))))).......)))))))))))))).(((.....))).))))..)))).)))))))))))))))))).........
4	bol-miR_new3	ATAGATTTAGAATGGTAGTGATA	23	10	TTTTCTTTTTTCACTACCCTTCTAACTCTATCTTTTGATTTTGCATGCGTTATAGAAATTATAATATGAGACTATTGGTTTGATATCAAGACTGTCTAAAACTCATATAACATGAACCAAACTAATAATAATAGTTTTTGGTTTATCACCCAAAAAACCAAAAACCTCAAGCATTTTAACTCAACAAACCAAAATAAATATAGATTTAGAATGGTAGTGATATTTTAGGAGA	232	.((((((......((((((((((((((((((((((((.(((((.....(((((((...))))))).((((..((((((((((......((.....)).....((((.....))))..))))))))))......(((((((((((..........)))))))))))..............))))......)))))))))).))))))))).))))))))))......))))))
5	bol-miR_new3*	TCACTACCCTTCTAACTCTATCT	23	2	TTTTCTTTTTTCACTACCCTTCTAACTCTATCTTTTGATTTTGCATGCGTTATAGAAATTATAATATGAGACTATTGGTTTGATATCAAGACTGTCTAAAACTCATATAACATGAACCAAACTAATAATAATAGTTTTTGGTTTATCACCCAAAAAACCAAAAACCTCAAGCATTTTAACTCAACAAACCAAAATAAATATAGATTTAGAATGGTAGTGATATTTTAGGAGA	232	.((((((......((((((((((((((((((((((((.(((((.....(((((((...))))))).((((..((((((((((......((.....)).....((((.....))))..))))))))))......(((((((((((..........)))))))))))..............))))......)))))))))).))))))))).))))))))))......))))))
6	bol-miR_new4	TTAGTTTATCTCTAGTGTCGGT	22	28	CTCTTTTGACCGGCACTAGAGATAAACTAATTATCTAAAAAATTAGTAACTAACATTTTCAAAACTAGCACTTTAAGTAAATTATGTGAATCTATGAAATATATTTATTTTAAAATCCATATTATATGTGTGAGCTAAAACTCGCAATTATAATTTTAGTATGAATAGAGTAAGGTTTAGTCAGACTAGGCTATATTCACATTAAAATTTTAGTTGTGGATTTTAGCTCCCACATATAATATGAATCTGAAAATAAATATATCTCATCGATGCAACACAAGTTATTTGAAGTGATAATTTTGAAAAATTGTGTTACAAATTTTTAAATAATTAGTTTATCTCTAGTGTCGGTAAGAAAAGAA	362	.((((((.((((((((((((((((((((((((((...(((((((.(((((.....(((((((((.((.((((((((((((.((.(((..(((.((((.(((((((((((((...((.(((((((((((((.(((((((((..((((((((.(((((((((.((((((.(((..(((((....)))))..))).)))))).))))))))).))))))))..))))))))).))))))))))))).))...))))))))))))).)))).)))...))).)).)))))))))))).)).))))))))).....))))).)))))))..))))))))))))))))))))))))))...)))))).
7	bol-miR_new5	AGAGATGTCTGGCTTGCAACA	21	5	CAATGCAAACACTGTGGCAAAGAGATGTCTGGCTTGCAACATCTGAAATGTCACTTGGGTGGTGTAGGTTCAGATGTGAACATTGTCACATCTACTGTTAGAGATGTTGCAAGCCAGACATTTCCTTTCCCACAGTGTTCACAGTCCT	148	...((..((((((((((.((((((((((((((((((((((((((...((..(((....)))..)).(((..((((((((......))))))))))).....)))))))))))))))))))))).)))).))))))))))..)).....
8	bol-miR_new5*	TTGCAAGCCAGACATTTCCTT	21	3	CAATGCAAACACTGTGGCAAAGAGATGTCTGGCTTGCAACATCTGAAATGTCACTTGGGTGGTGTAGGTTCAGATGTGAACATTGTCACATCTACTGTTAGAGATGTTGCAAGCCAGACATTTCCTTTCCCACAGTGTTCACAGTCCT	148	...((..((((((((((.((((((((((((((((((((((((((...((..(((....)))..)).(((..((((((((......))))))))))).....)))))))))))))))))))))).)))).))))))))))..)).....
9	bol-miR_new6	AGAAAATGGAGTAGGGTTGAA	21	17	AGCTTAGCGCATCTCCATCCCTACTCCATTTTTTCTTTAAAATGGAGTAAAAATGAATATGGAATAAGGAATACTTCAACCCAACTCCATATCTCACTCCATAATGAAATTTACTCCATAAATAGAGTAATCTATTTTTTGTTTGTTCGTCACTTCATTATGGAGTAGAAAATGGAGTAGGGTTGAAGCAATTTTAC	197	..((((...(((...(((...(((((((((((......)))))))))))...)))...)))...)))).....(((((((((.(((((((.(((.(((((((((((((((..((..((.(((((((....)))))))..))...))..))...))))))))))))))))..))))))).))))))))).........
10	bol-miR_new7	TGACGGTTTTTGGCATATCTCTA	23	65	GAAATTATCATTGGAGATATGCCAAAAACCGGCATTTCCGACATATCTCCAATGACGGTTTTTGGCATATCTCTAATGATAATTT	85	.((((((((((((((((((((((((((((((.((((...((....))...)))).))))))))))))))))))))))))))))))
11	bol-miR_new8	TTTGGTTGCCGTAGGTACCGG	21	12	GGGCTGTTCATTTGGTTGCCGTAGGTACCGGCGACAGCGGCAGCGTAAAAATTCTGCGTTAATTCTTGTTCGTTTCGTTGACGTAGGAAGCTGCGTCTGACGCCGCGCCCGAACGCTGCATCCTGCGACTGACGCCAATAAACCCTGCGGTCGCGATATAGTATGCGGCAGCGTCAGCGGCAGCGTCAGCGTCTACGAAACGAATAATAACTGTCTTCATTGACGCTGCCGCCGCCGCCACTAACGCCGAAACCTGCGGCAACCAAACGAACAGGGC	277	...((((((.((((((((((((((((..(((((...((((((((((.........((((((....(((((((((((((.(((((((....))))))).((((((((((((..(((((((....((((((((.((...........)))))))))).....(....).)))))))..).))).)))...))))).))))))))))))))))).))........)))))))))).(......)...)))))..)))))))))))))))).))))))...
12	bol-miR_new9	ACATTGGACTACATATATTAC	21	23	TTGGTCAAGTGTAATGTATGTAGTCCAATCTATTGAAGTACTAGCACACCATCTCTAGTGAGATGATGTGGTTGAGTAGTTCAATACATTGGACTACATATATTACTTTTGATCAA	116	.((((((((.(((((((((((((((((((.(((((((.((((..((((.((((((....)))))).))))....)))).))))))).))))))))))))))))))).)))))))).
13	bol-miR_new10	AGAACCCCGGCTAAGAGACTG	21	15	ATCTTTAACCTTAGTTTCTTAACTGAGGTTATTAGCTTCTACTAAGAGATGGTTCTTAGATTTTCTTATATTTTAACTAAGAAAAGTTAAGAAATGCCTTTTAAATAAGAGATATAAGAGCCGTCTCTTAGCCGAAAAGTGTAAAAAAAAATAAACAAAAAAGTGTCAAATCATGAATTAAGAACCCCGGCTAAGAGACTGAGGTTAATGA	211	.((.(((((((((((((((((.(((.((((.((((.(((..(((((((((((((((((...((((((((.((((((((......))))))))............))))))))..)))))))))))))))))..)))..........................(((......)))...)))).)))).))).))))))))))))))))).))
14	bol-miR_new11	TTTTGCGTTTCAACTCGGTCC	21	12	TTCACACTGATTTTGCGTTTCAACTCGGTCCTCATTTCTTTATAACGAAGTGGAGGAACAAAAAGATGTTTTCAGAAGAACATTGAAGAGGAAGAGAATGAAAGCTGCAAGTTAAAAGAAATGAGGGCTGAGTTGGAACGCAAAATCTTTGAACT	155	....((..(((((((((((((((((((((((((((((((((.((((...(..(.............(.(((((((.......))))))).).............)..)..)))))))))))))))))))))))))))))))))))))..))....
15	bol-miR_new12	TGGGGTTGGAGATGATTTTACTA	23	24	ACTCCATATTTGGAGTAATCATGTCTATTACTCCATTTTAGAGTGGGTTTTGGAGTGGGGTTGGAGATGATTTTACTACAAAATGGAG	88	.((((((.((((.(((((((((.((((..((((((((((((((....)))))))))))))))))).)))))..)))).))))))))))
16	bol-miR_new13	AATTAAAACAGACGACTTACATA	23	12	CTGGTGAAGAAATTAAAACAGACGACTTACATAAAAGTCGTCCAAATATTCCCGCCTAAAATGTTTTAAAAATTTTAAGTCATCTGGGAAGTCTTCTATTTTAGTTTCCCGCTAAAAATATTTAATTTCCCGCTAAAAATATTAAACTCTTCTGGACGACTTACATGTAAGTCGTCTGTTTTAATTTCTTCACCAGA	197	((((((((((((((((((((((((((((((((..((((((((((.........((.((((((.........)))))).)).....(((((((......(((((((.....))))))).......))))))).....................))))))))))..)))))))))))))))))))))))))))))))).
17	bol-miR_new14	TCGTTACGGATCGGTCGCTAC	21	83	GGCGACCGACTCGTTACGGATCGGTCGCTACGTAGCGACCGGCCGAGAGGCTTGGTTGATCGCTACGTAGTGACTGACTCGTTGCGGATCGGTCGCTA	98	(((((((((..(((.(((..((((((((((((((((((.((((((((...)))))))).))))))))))))))))))..))).)))..))))))))).
18	bol-miR_new15	TAAGATTTGGGTGTAGGGTATA	22	6	AACCCAAACCATATACCCTAAACTTAAATCCTAGACGATAAACCCAAACCTTATAGCGTCTAAGTTTAGGATTTGGTTATACGGTTTGGGTTTTAAGTCTAAGATTTGGGTGTAGGGTATACGGTTTGTGT	131	.((.((((((.(((((((((.(((((((((.(((((...(((((((((((.((((((((((.......))))...)))))).)))))))))))...))))).))))))))).))))))))).)))))).))
19	bol-miR_new16	TAATGGGGGTTCTTAGGACGAG	22	10	AGAGCATCATTAATGGGGGTTCTTAGGACGAGACTCTTAGCGGAATATAAGAATCCGACTCTTAATTTTTAACTGAAAATGCTAAGAGTCGGCTCTTAAATAAGAGATTTAAGAGCCGACTCTTAACTTTTTCAGTTAAAAGTTAAGAGTCGGGTTCTTATATTCTGTTAAGAACCATGTACTAAGAACCTTGCGTTAATGATGGTCTA	209	(((.((((((((((((((((((((((.(((.(..(((((((((((((((((((((((((((((((((((((((((((((.(.(((((((((((((((((((.....))))))))))))))))))).).)))))))))))))))))))))))))))))))))))))))))))))..).))).))))))))))).))))))))))).))).
20	bol-miR_new17	TGGCATTGGTAGTAATGAGTGTT	23	77	AGGTAATGGGACCACTCATTACCATCAAAGCCACGTACCATGTTCTGTTTTCAAACGAATACAATACGTGGCATTGGTAGTAATGAGTGTTCCCGCTACCA	101	.((((.(((((.((((((((((.(((((.((((((((...(((((.(((....))))))))...)))))))).))))).)))))))))).))))).)))).
21	bol-miR_new18	GACTTACATGTAAGTCGTCGGG	22	12	TCAGTCGTCCGTCAGACGCCTTACATGTAAGTCGTCTAGGATTTACGAGGTTTGACCAGAATCTCGGAATAAAATCCTGCACGACTTACATGTAAGTCGTCGGGCGGATGACTG	114	.((((((((((((.((((.((((((((((((((((.((((((((.((((((((.....)))))))).....)))))))).)))))))))))))))).)))).))))))))))))
22	bol-miR_new19	TCGCTACGTAGCGACCGACTCG	22	88	GCTTGGCCGGTCGCTACGTAGCGACCGACTCGATAGCGGATCGGTTGCTACATAACGACCGACTCGATTGCGGATCGGTCGCTACGTAGCGACCGACCGAAAGGCTTGGTCGGTCGCTACAGTAGCGACCGAATCGTTTCGGATCGGCCGCTACGTAGCGACCGACCGAGAGGCTTGGTCGGTCGCTACGTTGTGACCGACTCGTTGCGGATCGGTCGCTATGTAGCGACCGGCTTGTTCGCG	243	((..((((((((((((((((((((((((..((.(((((..(((((..(.......((.((((..(((..((((.((((((((((((((((((((((((((.....))))))))))))))).))))))))))).)))).)))..)))).))..((((((((((((((((((...)))))))))))))))))).)..)))))..)))))))..)))))))))))))))))))))))).....)).
23	bol-miR9408	GTTTCATCTTAGAGAATGTTGTC	23	58	AACGAGTTTTGCTCAGGACAACATTTTCAAGATGGAAAATGTTTTTGACTTATGTAGCTGTGATCAAATTTTCGCAGCCACGGTTAAGTCAAAAGTATGTTTCATCTTAGAGAATGTTGTCCAGAACCAAT	131	...(((.....))).((((((((((((((((((((((.(((((((((((((((((.(((((((........))))))).)))..)))))))))))))).))))))))).))))))))))))).........
24	bol-miR9409	TTTTGTTCATGACTGCATTTTC	22	218	AAAATAGATTGAAAAATACAGTCATGAACAAAATAAAAATTACTCTATATATGCAGTAATGTTTTCTTTTTTGTTCATGACTGCATTTTCTACTCTATTT	101	.(((((((.((.(((((.(((((((((((((((.(((.(((((((.......).)))))).)))....))))))))))))))).))))).)).)))))))
25	bol-miR9410	TACTTAATTATAAGTCGTCTGG	22	1681	CTTTCCAGACTACTTAATTATAAGTCGTCTGGAAAGTCTACTAAGTCGTCCAGCTGGAAGACTTTTCAGACGACTTAATTATAAGTCGTCTGCGAAGT	99	((((.(((((.(((((....(((((((((((((((((((.(((.((......))))).)))))))))))))))))))....))))).))))).)))).
26	bol-miR9411	TACTGGACGACTTACACGGAAG	22	420	ACCTGAGACGACTTCCATGTAAGTCGTCTAGGTATAACAAAATATTGATTTTTTTAATTTTATACTGGACGACTTACACGGAAGTCGTCCAGGA	95	.((((.((((((((((.((((((((((((((.(((((......(((((.....))))).))))))))))))))))))).)))))))))))))).

## Sheet: Table S4
miRNA	Target gi (NCBI) or contig ID	Target name	GO classification (molecular function OR biological process)
bol-miR1140	Contig4253	lipid phosphate phosphatase 3	GO:0016036, GO:0010048, GO:0006995, GO:0008195, GO:0009505, GO:0006355, GO:0009651, GO:0009753, GO:0050832, GO:0019430, GO:0046983, GO:0005829, GO:0031540, GO:0046872, GO:0003677, GO:0009738, GO:0003700, GO:0009745, GO:0006644, GO:0005887, GO:0003993, GO:0005634, GO:0009723, GO:0009733, GO:0004722
	384597734	polycomb group protein embryonic flower 2	GO:0010048, GO:0009910, GO:0008270, GO:0006349, GO:0003677, GO:0005515, GO:0003700, GO:0005634, GO:0016571
	Contig7981	galacturonosyltransferase 9	GO:0047262, GO:0005794, GO:0010289, GO:0005739
	Contig12726	phototropin 2	GO:0048767, GO:0009734, GO:0009986, GO:0004674, GO:0048825, GO:0009827, GO:0006346, GO:0043481, GO:0010382, GO:0000911, GO:0048439, GO:0010051, GO:0009882, GO:0010114, GO:0048766, GO:0010155, GO:0019761, GO:0009925, GO:0032880, GO:0048443, GO:0043085, GO:0016246, GO:0010119, GO:0048527, GO:0006364, GO:0009644, GO:0010027, GO:0019252, GO:0009898, GO:0010014, GO:0009744, GO:0000023, GO:0010089, GO:…
	Contig42	o-acetyltransferase family protein	GO:0003674,GO:0009737,GO:0050832,GO:0009834
	Contig9254	ring-h2 finger protein atl65	GO:0008270,GO:0010200,GO:0002238,GO:0004842,GO:0009617,GO:0012501,GO:0016567,GO:0043068,GO:0051865,GO:0000165,GO:0006355,GO:0006612,GO:0009627,GO:0009862,GO:0009867,GO:0010310,GO:0010363,GO:0019761,GO:0031348,GO:0034976,GO:0035304
	Contig10959	phenylalanyl-trna synthetase	GO:0004826,GO:0005524,GO:0006432,GO:0009658,GO:0019288,GO:0048481
	Contig3131	chromatin remodeling 40	GO:0003677,GO:0004386,GO:0005524,GO:0007267,GO:0009616,GO:0009909,GO:0010267,GO:0034968,GO:0035196
	Contig5379	ankyrin repeat domain-containing protein 2	GO:0010087,GO:0009733,GO:0009965,GO:0008060,GO:0035091,GO:0005515,GO:0010051,GO:0006897,GO:0000278,GO:0003002,GO:0007155,GO:0009855,GO:0009887,GO:0009888,GO:0009944,GO:0010014,GO:0010089,GO:0010090,GO:0010638,GO:0016049,GO:0033043,GO:0033044,GO:0045010,GO:0045595,GO:0048439,GO:0048449,GO:0048519,GO:0048589,GO:0048765,GO:0071555
	Contig5292	aspartyl protease family protein	GO:0006508
	Contig9919	microtubule-associated protein 65-7	GO:0010267, GO:0000911, GO:0048439, GO:0031116, GO:0019344, GO:0005829, GO:0009536, GO:0052096, GO:0016572, GO:0009616, GO:0007129, GO:0009524, GO:0030244, GO:0006342, GO:0048528, GO:0005982, GO:0010005, GO:0007000, GO:0035196, GO:0010389, GO:0009574, GO:0042023, GO:0009624, GO:0043622, GO:0005739, GO:0000272, GO:0045010, GO:0001578, GO:0051302, GO:0005773, GO:0006275, GO:0005828, GO:0048438, GO:…
	Contig8682	plant ubx domain-containing protein 1	GO:0035265, GO:0005625, GO:0043241
	Contig2799	uncharacterized protein	GO:0010106, GO:0005886, GO:0015706, GO:0010167, GO:0006826
	Contig5668	protein kinase family protein	GO:0004674, GO:0009863, GO:0009697, GO:0010051, GO:0004383, GO:0031348, GO:0010234, GO:0016043, GO:0009506, GO:0033612, GO:0009556, GO:0048507, GO:0030968, GO:0010016, GO:0005886, GO:0004888, GO:0005524, GO:0048638, GO:0006810, GO:0046777, GO:0009755, GO:0001653, GO:0009627, GO:0005634, GO:0009507, GO:0009611
	384597732	polycomb group protein embryonic flower 2	GO:0010048, GO:0009910, GO:0008270, GO:0006349, GO:0003677, GO:0005515, GO:0003700, GO:0005634, GO:0016571
	182676311	phospholipase d delta	GO:0006094, GO:0009941, GO:0046470, GO:0005546, GO:0090333, GO:0005515, GO:0006833, GO:0009414, GO:0009793, GO:0004630, GO:0005773, GO:0022626, GO:0009816, GO:0012501, GO:0046466, GO:0009651, GO:0010044, GO:0005509, GO:0048767, GO:0006972, GO:0007030, GO:0009395, GO:0006631, GO:0006096, GO:0009845, GO:0046686, GO:0009409, GO:0009506, GO:0030136, GO:0005886, GO:0009789, GO:0005634, GO:0009267, GO:…
	Contig12655	auxin response factor 2	GO:0003700,GO:0045892,GO:0009911,GO:0010047,GO:0010150,GO:0010227,GO:0008285,GO:0048481,GO:0005515,GO:0009737,GO:0043565,GO:0042744
----------------------	----------------------	-----------------------------------------------------------------------------------	--------------------------------------------------------------------------------------------------------------------------------
bol-miR1140b	Contig4253	lipid phosphate phosphatase 3	GO:0016036, GO:0010048, GO:0006995, GO:0008195, GO:0009505, GO:0006355, GO:0009651, GO:0009753, GO:0050832, GO:0019430, GO:0046983, GO:0005829, GO:0031540, GO:0046872, GO:0003677, GO:0009738, GO:0003700, GO:0009745, GO:0006644, GO:0005887, GO:0003993, GO:0005634, GO:0009723, GO:0009733, GO:0004722
	Contig6598	leucine-rich repeat protein kinase family protein	GO:0042546, GO:0004713, GO:0051704, GO:0004674, GO:0048519, GO:0009607, GO:0007169, GO:0009908, GO:0006952, GO:0005829, GO:0010817, GO:0009886, GO:0009941, GO:0009737, GO:0005618, GO:0005886, GO:0005524, GO:0030154, GO:0006810, GO:0009755, GO:0048589, GO:0042545, GO:0007389, GO:0044264, GO:0007020, GO:0010073, GO:0006694, GO:0009664, GO:0006468, GO:0009887
	Contig11101	uncharacterized protein	GO:0010162, GO:0009627, GO:0000023, GO:0019252, GO:0031347, GO:0009740, GO:0009507, GO:0043085
	Contig12726	phototropin 2	GO:0048767, GO:0009734, GO:0009986, GO:0004674, GO:0048825, GO:0009827, GO:0006346, GO:0043481, GO:0010382, GO:0000911, GO:0048439, GO:0010051, GO:0009882, GO:0010114, GO:0048766, GO:0010155, GO:0019761, GO:0009925, GO:0032880, GO:0048443, GO:0043085, GO:0016246, GO:0010119, GO:0048527, GO:0006364, GO:0009644, GO:0010027, GO:0019252, GO:0009898, GO:0010014, GO:0009744, GO:0000023, GO:0010089, GO:…
	Contig249	gata transcription factor 5	GO:0008270, GO:0009845, GO:0005730, GO:0044212, GO:0009416, GO:0006355, GO:0007623, GO:0043565, GO:0003700
	Contig9254	ring-h2 finger protein atl65	GO:0008270,GO:0010200,GO:0002238,GO:0004842,GO:0009617,GO:0012501,GO:0016567,GO:0043068,GO:0051865,GO:0000165,GO:0006355,GO:0006612,GO:0009627,GO:0009862,GO:0009867,GO:0010310,GO:0010363,GO:0019761,GO:0031348,GO:0034976,GO:0035304
	Contig10959	phenylalanyl-trna synthetase	GO:0004826,GO:0005524,GO:0006432,GO:0009658,GO:0019288,GO:0048481
	Contig5892	sucrose synthase 1	GO:0010267, GO:0072708, GO:0008026, GO:0009414, GO:0006346, GO:0000911, GO:0006499, GO:0000398, GO:0005681, GO:0009749, GO:0006306, GO:0004525, GO:0010599, GO:0080165, GO:0009908, GO:0005829, GO:0010050, GO:0009880, GO:0009506, GO:0005986, GO:0009616, GO:0006970, GO:0009413, GO:0010014, GO:0009744, GO:0001666, GO:0005982, GO:0009505, GO:0003725, GO:0010310, GO:2000034, GO:0009630, GO:0000226, GO:…
	Contig2503	serine threonine-protein phosphatase pp1 isozyme 2	GO:0006499, GO:0034613, GO:0000159, GO:0010200, GO:0006007, GO:0051604, GO:0009407, GO:0016926, GO:0000164, GO:0005730, GO:0005829, GO:0050665, GO:0009903, GO:0010228, GO:0009738, GO:2000012, GO:0006470, GO:0005886, GO:0030968, GO:0035556, GO:0004722
	Contig8682	plant ubx domain-containing protein 1	GO:0035265, GO:0005625, GO:0043241
	Contig977	nuclear transcription factor y subunit b-1	GO:0003700
	Contig2799	uncharacterized protein	GO:0010106, GO:0005886, GO:0015706, GO:0010167, GO:0006826
	Contig4258	p-loop containing nucleoside triphosphate hydrolases superfamily protein	GO:0048767, GO:0004871, GO:0043481, GO:0006486, GO:0009965, GO:0060968, GO:0009825, GO:0008540, GO:0043090, GO:0009853, GO:0051510, GO:0007010, GO:0010155, GO:0009407, GO:0051301, GO:0007292, GO:0009846, GO:0048829, GO:0006096, GO:0090351, GO:0009651, GO:0009506, GO:0010817, GO:0022626, GO:0009735, GO:0009524, GO:0042742, GO:0030244, GO:0080129, GO:0006888, GO:0005618, GO:0035266, GO:0005886, GO:…
	Contig7966	aaa-type atpase family protein	GO:0048767, GO:0042744, GO:0004871, GO:0043481, GO:0006486, GO:0009965, GO:0060968, GO:0009825, GO:0008540, GO:0043090, GO:0009853, GO:0051510, GO:0007010, GO:0010155, GO:0009407, GO:0031977, GO:0051301, GO:0007292, GO:0009846, GO:0048232, GO:0006098, GO:0048829, GO:0006096, GO:0090351, GO:0009651, GO:0006364, GO:0009506, GO:0010304, GO:0010817, GO:0022626, GO:0009735, GO:0009941, GO:0009524, GO:…
	Contig1172	glycerophosphoryl diester phosphodiesterase	GO:0006071, GO:0016301, GO:0016126, GO:0007155, GO:0046658, GO:0009505, GO:0030048, GO:0045010, GO:0008889, GO:0010075, GO:0052546, GO:0048767, GO:0010090, GO:0005982, GO:0016051, GO:0010442, GO:0009832, GO:0000272, GO:0009506, GO:0052541, GO:0009860, GO:0042545
	Contig5415	glycerophosphodiester phosphodiesterase like 7	GO:0006071, GO:0046658, GO:0009505, GO:0030048, GO:0010026, GO:0008889, GO:0009058, GO:0044085, GO:0006629, GO:0048765, GO:0050789, GO:0010442, GO:0009506, GO:0052541, GO:0009860
	Contig5096	nucleic acid binding methyltransferase	GO:0003676, GO:0008168, GO:0032259
	Contig12655	auxin response factor 2	GO:0003700,GO:0045892,GO:0009911,GO:0010047,GO:0010150,GO:0010227,GO:0008285,GO:0048481,GO:0005515,GO:0009737,GO:0043565,GO:0042744
----------------------	----------------------	-----------------------------------------------------------------------------------	--------------------------------------------------------------------------------------------------------------------------------
bol-miR1439a	Contig11948	axial regulator yabby 3	GO:0010158, GO:0003700, GO:0010154, GO:0005515, GO:0006355
	Contig3680	polynucleotidyl ribonuclease h-like superfamily protein	GO:0004540,GO:0009451,GO:0006499
	Contig5859	ferric reduction oxidase 1	GO:0051788, GO:0009853, GO:0050660, GO:0015688, GO:0009631, GO:0006833, GO:0008137, GO:0009617, GO:0009651, GO:0009055, GO:0080129, GO:0016021, GO:0006972, GO:0050897, GO:0006511, GO:0022900, GO:0007030, GO:0005747, GO:0006096, GO:0055072, GO:0005506, GO:0000293, GO:0046686, GO:0005886
	Contig8353	uncharacterized protein	GO:0003674,GO:0008150
	Contig977	nuclear transcription factor y subunit b-1	GO:0003700
	Contig4677	pentatricopeptide repeat-containing protein	GO:0009073,GO:0016226
	Contig11107	uncharacterized protein	GO:0003674,GO:0008150
	Contig11782	c2h2-like zinc finger protein	GO:0003700, GO:0009965, GO:0048573, GO:0010363, GO:0009937, GO:0009959, GO:0031348, GO:0010029, GO:0010260, GO:0009867, GO:0009590, GO:0006612, GO:0010167, GO:0044212, GO:0016558, GO:0010310, GO:0010431, GO:2000904, GO:0048510, GO:0009657, GO:0043621, GO:0008270, GO:0009862, GO:0010031, GO:0030154, GO:0006417, GO:0046982, GO:0010106, GO:0045893, GO:0035304, GO:0009958, GO:0000165, GO:0015706, GO:…
	Contig3364	proline dehydrogenase 1	GO:0010363, GO:0009620, GO:0009414, GO:0005739, GO:0009867, GO:0009611, GO:0004657, GO:0009695, GO:0006537, GO:0006970, GO:0006612, GO:0009863, GO:0010583, GO:0006562, GO:0009407
	Contig10177	udp-glycosyltransferase-like protein	GO:0010048, GO:0048316, GO:0080044, GO:0047807, GO:0080043, GO:1900000, GO:0080062, GO:0006635, GO:0010150, GO:0009690, GO:0050832
	Contig2519	plant invertase pectin methylesterase inhibitor domain-containing protein	GO:0030599
	Contig12207	cytochrome p450 71b2	GO:0031348, GO:0010286, GO:0071732, GO:0009867, GO:0009697, GO:0009862, GO:0010363, GO:0030003, GO:0010310, GO:0009873, GO:0016045, GO:0010112, GO:0010200, GO:0005792, GO:0010120, GO:0020037, GO:0015706, GO:0009055, GO:0006612, GO:0050832, GO:0042742, GO:0016705, GO:0000165, GO:0019825, GO:0070838, GO:0006569, GO:0010298, GO:0010167, GO:0009684, GO:0009737, GO:0009506, GO:0055114, GO:0009963, GO:…
	Contig6048	b3 domain-containing transcription repressor val2	GO:0004674,GO:0005524,GO:0006468,GO:0007169,GO:0016301,GO:0003700,GO:0006355,GO:0010030,GO:2000034,GO:0000271,GO:0007020,GO:0007062,GO:0007389,GO:0008361,GO:0009630,GO:0009664,GO:0009790,GO:0009825,GO:0009832,GO:0009880,GO:0009926,GO:0009932,GO:0010015,GO:0010072,GO:0010075,GO:0010162,GO:0010431,GO:0010564,GO:0010817,GO:0040007,GO:0043481,GO:0043687,GO:0045595,GO:0045893,GO:0048316,GO:0048366,GO:…
	Contig5864	vacuolar protein sorting 45	GO:0010363, GO:0008565, GO:0009306, GO:0015802, GO:0006882, GO:0006623, GO:0015696, GO:0043090, GO:0006820, GO:0009705, GO:0006862, GO:0006612, GO:0006944, GO:0043069, GO:0005515, GO:0006816, GO:0005802, GO:0006888, GO:0043269, GO:0006904, GO:0009624
----------------------	----------------------	-----------------------------------------------------------------------------------	--------------------------------------------------------------------------------------------------------------------------------
bol-miR1439c	Contig5486	ferredoxin c2	GO:0009055,GO:0006098,GO:0009688,GO:0010103,GO:0019288
	Contig12701	nsp-interacting kinase 2	GO:0016301,GO:0007020,GO:0010075,GO:0048653
	Contig5802	f-box kelch-repeat protein	GO:0009610, GO:0006811, GO:0019375, GO:0042631, GO:0016036, GO:0005634
	Contig9799	phosphoenolpyruvate carboxylase-like protein	GO:0008152, GO:0003824, GO:0009507
	Contig3674	mitogen activated protein kinase kinase kinase-like protein	GO:0016301,GO:0006486
	Contig5618	4-coumarate-- ligase 1	GO:0009718, GO:0009611, GO:0048046, GO:0009744, GO:0009805, GO:0080110, GO:0010363, GO:0033611, GO:0009851, GO:0010200, GO:0050203, GO:0009753, GO:0006612, GO:0050832, GO:0010214, GO:0009610, GO:0005777, GO:0004321, GO:0031956, GO:0010030, GO:0004467, GO:0009570, GO:0010224, GO:0006598, GO:0042398, GO:0009695, GO:0046686, GO:0006914, GO:0009506, GO:0016207, GO:0009963, GO:0046949
	Contig2080	protein CutA	GO:0005507,GO:0048573
	Contig2824	cax-interacting protein 2 monothiol glutaredoxin	GO:0006812,GO:0048653
	Contig42	o-acetyltransferase family protein	GO:0003674,GO:0009737,GO:0050832,GO:0009834
	Contig335	udp-glucosyl transferase 88a1	GO:0009611, GO:0009805, GO:0010363, GO:0042178, GO:0009651, GO:0006612, GO:0005622, GO:0080043, GO:0006811, GO:0009636, GO:0009963
	Contig3940	nodulin 21 -like transporter family protein	GO:0009750, GO:0009705, GO:0005515, GO:0080144, GO:0006833, GO:0015837, GO:0009825, GO:0010075, GO:0009651, GO:0007389, GO:0034639, GO:0043481, GO:0048767, GO:0032973, GO:0043090, GO:0009834, GO:0008361, GO:0000271, GO:0090355, GO:0019761, GO:0009926, GO:0090358, GO:0009932, GO:0005886, GO:0071555
	Contig94	glutathione s-transferase tau 9	GO:0009072, GO:0044257, GO:0034641, GO:0070887, GO:0006007, GO:0009407, GO:0009507, GO:0005829, GO:0009751, GO:0010043, GO:0006631, GO:0046395, GO:0010583, GO:0009628, GO:0050789, GO:0046686, GO:0031668, GO:0043295, GO:0044446, GO:0004364, GO:0046483, GO:0009506, GO:0055114, GO:0033554, GO:0005886, GO:0009725, GO:0006979, GO:0044249
	Contig312	sar dna-binding protein	GO:0001510, GO:0005829, GO:0005618, GO:0006164, GO:0005730, GO:0009506, GO:0009220, GO:0003677, GO:0016020
----------------------	----------------------	-----------------------------------------------------------------------------------	--------------------------------------------------------------------------------------------------------------------------------
bol-miR156	Contig9457	squamosa promoter-binding-like protein 10	GO:0048510, GO:0010358, GO:0003677, GO:0003700, GO:0048653, GO:0045893, GO:0005634
	Contig1503	squamosa promoter-binding-like protein 4	GO:0006355, GO:0010228, GO:0008361, GO:0009860, GO:0042127, GO:0048366, GO:0048653, GO:0009827
	Contig7604	squamosa promoter-binding-like protein 11	GO:0003700, GO:0042744, GO:0009827, GO:0010413, GO:2000025, GO:0048481, GO:0010229, GO:0048765, GO:0032880, GO:0048653, GO:0033044, GO:0009911, GO:0045492, GO:0010358, GO:0009886, GO:0010090, GO:0042742, GO:0009556, GO:0009741, GO:0042127, GO:0050665, GO:0005886, GO:0048510, GO:0055070, GO:0045010, GO:0010228, GO:0008361, GO:0003677, GO:0016926, GO:0048193, GO:0007155, GO:0010321, GO:0045893, GO:…
	Contig2575	wd40 domain-containing protein	GO:0006944, GO:0000166, GO:0005834
	336181181	exocyst subunit exo70 family protein a1	GO:0006904,GO:0010102,GO:0032502,GO:0042814,GO:0048364,GO:0048354,GO:0000919,GO:0005515,GO:0000902,GO:0006096,GO:0006605,GO:0006623,GO:0006833,GO:0006972,GO:0007030,GO:0009266,GO:0009651,GO:0016049,GO:0046686,GO:0048193,GO:0048767,GO:0060918,GO:1901703
	Contig4411	snare-like superfamily protein	GO:0003674
	Contig10650	leucine-rich repeat protein kinase-like protein	GO:0004674, GO:0045088, GO:0009628, GO:0006996, GO:0007169, GO:0048653, GO:0016049, GO:0048509, GO:0009886, GO:0016458, GO:0071554, GO:0005886, GO:0009056, GO:0005515, GO:0034645, GO:0005524, GO:0030154, GO:0048523, GO:0006810, GO:0065008, GO:0033554, GO:0009755, GO:0048589, GO:0005976, GO:0051707, GO:0006468, GO:0009507, GO:0040029
	Contig11574	armadillo beta-catenin-like repeat-containing protein	GO:0000059,GO:0008565
	Contig12383	decapping 5-like protein	GO:0006412, GO:0033962, GO:0005515, GO:0044444, GO:0050794
	Contig3563	lorelei-like-gpi-anchored protein 1	GO:0003674,GO:0008150
	Contig10947	probable glycine cleavage system h protein 2	GO:0009750, GO:0010103, GO:0005960, GO:0006098, GO:0009853, GO:0009749, GO:0009744, GO:0009697, GO:0043085, GO:0010207, GO:0004375, GO:0042742, GO:0009507, GO:0009814, GO:0009579, GO:0009409, GO:0019344, GO:0009657, GO:0005634, GO:0005524, GO:0006364, GO:0019464, GO:0005739
	Contig1057	uncharacterized protein	GO:0046777, GO:0010224, GO:0009965, GO:0010155, GO:0030154, GO:0009570
	Contig12047	transcription factor bhlh147	GO:0005515, GO:0006355, GO:0009755, GO:0009698, GO:0005622, GO:0006598, GO:0042398, GO:0003700, GO:0009741, GO:0006952
	Contig2006	iaa-amino acid hydrolase ilr1	GO:0006508,GO:0008237,GO:0010210,GO:0010211,GO:0046482,GO:0009850
	Contig9587	cellulose synthase a catalytic subunit 3	GO:0048767, GO:0006833, GO:0009414, GO:0009863, GO:0043481, GO:0000911, GO:0009965, GO:0009825, GO:0010413, GO:0019761, GO:0010192, GO:0005783, GO:0009926, GO:0009833, GO:0009846, GO:0050832, GO:0009834, GO:0016126, GO:0006096, GO:0010400, GO:0009867, GO:0045492, GO:0009506, GO:0042742, GO:0030244, GO:0010214, GO:0010089, GO:0010116, GO:0042127, GO:0050665, GO:0030173, GO:0005618, GO:0005886, GO:…
	Contig11020	monodehydroascorbate reductase	GO:0006094, GO:0050660, GO:0009941, GO:0009611, GO:0042744, GO:0048046, GO:0009805, GO:0009867, GO:0010319, GO:0009414, GO:0016656, GO:0009055, GO:0009610, GO:0005829, GO:0042538, GO:0010043, GO:0006096, GO:0009570, GO:0006598, GO:0042398, GO:0019761, GO:0009695, GO:0046686, GO:0009409, GO:0009738, GO:0055114, GO:0043903, GO:0005886, GO:0005782, GO:0005524, GO:0009723, GO:0009733, GO:0005778, GO:…
----------------------	----------------------	-----------------------------------------------------------------------------------	--------------------------------------------------------------------------------------------------------------------------------
bol-miR156a	Contig7604	squamosa promoter-binding-like protein 11	GO:0003700, GO:0042744, GO:0009827, GO:0010413, GO:2000025, GO:0048481, GO:0010229, GO:0048765, GO:0032880, GO:0048653, GO:0033044, GO:0009911, GO:0045492, GO:0010358, GO:0009886, GO:0010090, GO:0042742, GO:0009556, GO:0009741, GO:0042127, GO:0050665, GO:0005886, GO:0048510, GO:0055070, GO:0045010, GO:0010228, GO:0008361, GO:0003677, GO:0016926, GO:0048193, GO:0007155, GO:0010321, GO:0045893, GO:…
	Contig9457	squamosa promoter-binding-like protein 10	GO:0048510, GO:0010358, GO:0003677, GO:0003700, GO:0048653, GO:0045893, GO:0005634
	Contig1503	squamosa promoter-binding-like protein 4	GO:0006355, GO:0010228, GO:0008361, GO:0009860, GO:0042127, GO:0048366, GO:0048653, GO:0009827
	Contig12794	plastidal glycolate glycerate translocator 1	GO:0009658,GO:0010027,GO:0030003,GO:0070838
	Contig2575	wd40 domain-containing protein	GO:0006944, GO:0000166, GO:0005834
	Contig7340	cipk1 interacting protein ect2	GO:0005829, GO:0009805, GO:0009086, GO:0022402, GO:0009611, GO:0009963, GO:0005515, GO:0000394, GO:0019722, GO:0005634
	Contig12729	beta-hexosaminidase 2	GO:0004553,GO:0035251,GO:0015929,GO:0004563
	Contig3959	large subunit ribosomal protein l24e	GO:0048467, GO:0001510, GO:0006412, GO:0005730, GO:0003735, GO:0042254, GO:0009507, GO:0009734, GO:0022625, GO:0005886
	Contig2630	4,5-DOPA dioxygenase extradiol-like protein	GO:0008198, GO:0006725, GO:0055114, GO:0008270, GO:0016701
	Contig11574	armadillo beta-catenin-like repeat-containing protein	GO:0000059,GO:0008565
	Contig1012	ring u-box domain-containing protein	GO:0006511, GO:0008270, GO:0032940, GO:0006661, GO:0004842, GO:0005515, GO:0032527, GO:0016020, GO:0005783
	Contig2556	sulfite oxidase	GO:0005829, GO:0055114, GO:0015994, GO:0010477, GO:0005777, GO:0005739, GO:0008482, GO:0006790, GO:0009055, GO:0008940, GO:0046857, GO:0030151
	Contig6450	arm repeat superfamily protein	GO:0043161, GO:0005829, GO:0051510, GO:0043248, GO:0051788, GO:0009506, GO:0044183, GO:0005774, GO:0048522, GO:0009410, GO:0042023
	Contig3563	lorelei-like-gpi-anchored protein 1	GO:0003674,GO:0008150
	Contig11020	monodehydroascorbate reductase	GO:0006094, GO:0050660, GO:0009941, GO:0009611, GO:0042744, GO:0048046, GO:0009805, GO:0009867, GO:0010319, GO:0009414, GO:0016656, GO:0009055, GO:0009610, GO:0005829, GO:0042538, GO:0010043, GO:0006096, GO:0009570, GO:0006598, GO:0042398, GO:0019761, GO:0009695, GO:0046686, GO:0009409, GO:0009738, GO:0055114, GO:0043903, GO:0005886, GO:0005782, GO:0005524, GO:0009723, GO:0009733, GO:0005778, GO:…
----------------------	----------------------	-----------------------------------------------------------------------------------	--------------------------------------------------------------------------------------------------------------------------------
bol-miR156a*	Contig12024	ankyrin repeat family protein	GO:0005089,GO:0019344,GO:0080092
	Contig12942	protein phosphatase 2c 15	GO:0005829, GO:0004722, GO:0005886
	Contig9148	zinc finger nuclease 3	GO:0001709,GO:0003723,GO:0006355
	Contig8508	dnaj heat shock n-terminal domain-containing protein	GO:0003674,GO:0008150
	Contig8972	protein kinase superfamily protein	GO:0015035, GO:0044260, GO:0016772, GO:0009055, GO:0044262, GO:0005829, GO:0044434, GO:0007154, GO:0045454, GO:0005215, GO:0006662, GO:0005886, GO:0005634
	Contig9836	cyclase associated protein 1	GO:0009825, GO:0006007, GO:0005829, GO:0048767, GO:0000271, GO:0009932, GO:0071555, GO:0030036, GO:0043481, GO:0010817, GO:0003779
	Contig4174	ring u-box domain-containing protein	GO:0008270,GO:0010200,GO:0000303,GO:0006499,GO:0006914,GO:0009651,GO:0009733,GO:0009737,GO:0009743,GO:0009873,GO:0010286
	Contig11847	dihydroorotase	GO:0004151
	Contig5907	rna helicase drh1	GO:0008026,GO:0016887,GO:0070180,GO:0080158,GO:1901259,GO:0006364,GO:0006399,GO:0009658
	Contig5986	calcium ion binding protein	GO:0008150,GO:0007020,GO:0016757
	Contig1003	s-formylglutathione hydrolase	GO:0046686, GO:0016023, GO:0048046, GO:0018738, GO:0004091
	Contig3147	40s ribosomal protein s20-2	GO:0003735,GO:0006412
	Contig3457	biotin synthase	GO:0016132, GO:0051536, GO:0008270, GO:0010075, GO:0006084, GO:0009102, GO:0048653, GO:0007020, GO:0004076, GO:0016126
	Contig932	autophagy-related protein 3	GO:0006623, GO:0048193, GO:0000902, GO:0016049, GO:0005829, GO:0006914
	Contig1738	emp24 gp25l p24 family gold domain-containing protein	GO:0006886,GO:0008320
----------------------	----------------------	-----------------------------------------------------------------------------------	--------------------------------------------------------------------------------------------------------------------------------
bol-miR156b	Contig7604	squamosa promoter-binding-like protein 11	GO:0003700, GO:0042744, GO:0009827, GO:0010413, GO:2000025, GO:0048481, GO:0010229, GO:0048765, GO:0032880, GO:0048653, GO:0033044, GO:0009911, GO:0045492, GO:0010358, GO:0009886, GO:0010090, GO:0042742, GO:0009556, GO:0009741, GO:0042127, GO:0050665, GO:0005886, GO:0048510, GO:0055070, GO:0045010, GO:0010228, GO:0008361, GO:0003677, GO:0016926, GO:0048193, GO:0007155, GO:0010321, GO:0045893, GO:…
	Contig9457	squamosa promoter-binding-like protein 10	GO:0048510, GO:0010358, GO:0003677, GO:0003700, GO:0048653, GO:0045893, GO:0005634
	Contig1503	squamosa promoter-binding-like protein 4	GO:0006355, GO:0010228, GO:0008361, GO:0009860, GO:0042127, GO:0048366, GO:0048653, GO:0009827
	Contig12794	plastidal glycolate glycerate translocator 1	GO:0009658,GO:0010027,GO:0030003,GO:0070838
	Contig2575	wd40 domain-containing protein	GO:0006944, GO:0000166, GO:0005834
	Contig7340	cipk1 interacting protein ect2	GO:0005829, GO:0009805, GO:0009086, GO:0022402, GO:0009611, GO:0009963, GO:0005515, GO:0000394, GO:0019722, GO:0005634
	Contig12729	beta-hexosaminidase 2	GO:0004553,GO:0035251,GO:0015929,GO:0004563
	Contig3959	large subunit ribosomal protein l24e	GO:0048467, GO:0001510, GO:0006412, GO:0005730, GO:0003735, GO:0042254, GO:0009507, GO:0009734, GO:0022625, GO:0005886
	Contig2630	dopa dioxygenase extradiol-like protein	GO:0008198, GO:0006725, GO:0055114, GO:0008270, GO:0016701
	Contig11574	armadillo beta-catenin-like repeat-containing protein	GO:0000059,GO:0008565
	Contig1012	ring u-box domain-containing protein	GO:0006511, GO:0008270, GO:0032940, GO:0006661, GO:0004842, GO:0005515, GO:0032527, GO:0016020, GO:0005783
	Contig2556	sulfite oxidase	GO:0005829, GO:0055114, GO:0015994, GO:0010477, GO:0005777, GO:0005739, GO:0008482, GO:0006790, GO:0009055, GO:0008940, GO:0046857, GO:0030151
	Contig6450	arm repeat superfamily protein	GO:0043161, GO:0005829, GO:0051510, GO:0043248, GO:0051788, GO:0009506, GO:0044183, GO:0005774, GO:0048522, GO:0009410, GO:0042023
	Contig3563	lorelei-like-gpi-anchored protein 1	GO:0003674,GO:0008150
	Contig11020	monodehydroascorbate reductase	GO:0006094, GO:0050660, GO:0009941, GO:0009611, GO:0042744, GO:0048046, GO:0009805, GO:0009867, GO:0010319, GO:0009414, GO:0016656, GO:0009055, GO:0009610, GO:0005829, GO:0042538, GO:0010043, GO:0006096, GO:0009570, GO:0006598, GO:0042398, GO:0019761, GO:0009695, GO:0046686, GO:0009409, GO:0009738, GO:0055114, GO:0043903, GO:0005886, GO:0005782, GO:0005524, GO:0009723, GO:0009733, GO:0005778, GO:…
----------------------	----------------------	-----------------------------------------------------------------------------------	--------------------------------------------------------------------------------------------------------------------------------
bol-miR156c	Contig7604	squamosa promoter-binding-like protein 11	GO:0003700, GO:0042744, GO:0009827, GO:0010413, GO:2000025, GO:0048481, GO:0010229, GO:0048765, GO:0032880, GO:0048653, GO:0033044, GO:0009911, GO:0045492, GO:0010358, GO:0009886, GO:0010090, GO:0042742, GO:0009556, GO:0009741, GO:0042127, GO:0050665, GO:0005886, GO:0048510, GO:0055070, GO:0045010, GO:0010228, GO:0008361, GO:0003677, GO:0016926, GO:0048193, GO:0007155, GO:0010321, GO:0045893, GO:…
	Contig1503	squamosa promoter-binding-like protein 4	GO:0006355, GO:0010228, GO:0008361, GO:0009860, GO:0042127, GO:0048366, GO:0048653, GO:0009827
	Contig9457	squamosa promoter-binding-like protein 10	GO:0048510, GO:0010358, GO:0003677, GO:0003700, GO:0048653, GO:0045893, GO:0005634
	Contig2575	wd40 domain-containing protein	GO:0006944, GO:0000166, GO:0005834
	Contig7340	cipk1 interacting protein ect2	GO:0005829, GO:0009805, GO:0009086, GO:0022402, GO:0009611, GO:0009963, GO:0005515, GO:0000394, GO:0019722, GO:0005634
	Contig2493	gdsl esterase lipase	GO:0006629, GO:0044249, GO:0004560, GO:0009505, GO:0004091, GO:0009570, GO:0045491, GO:0042546, GO:0006886, GO:0005773, GO:0048046
	Contig1012	ring u-box domain-containing protein	GO:0006511, GO:0008270, GO:0032940, GO:0006661, GO:0004842, GO:0005515, GO:0032527, GO:0016020, GO:0005783
	Contig3563	lorelei-like-gpi-anchored protein 1	GO:0003674,GO:0008150
	Contig2477	protein kinase protein with tetratricopeptide repeat domain	GO:0006499, GO:0005515, GO:0005773, GO:0010098, GO:0004713, GO:0006468, GO:0010740, GO:0009742, GO:0080159, GO:0009737, GO:0009506, GO:0031347, GO:0005524, GO:0009898, GO:0009627
	Contig12794	plastidal glycolate glycerate translocator 1	GO:0009658,GO:0010027,GO:0030003,GO:0070838
	336181181	exocyst subunit exo70 family protein a1	GO:0006904,GO:0010102,GO:0032502,GO:0042814,GO:0048364,GO:0048354,GO:0000919,GO:0005515,GO:0000902,GO:0006096,GO:0006605,GO:0006623,GO:0006833,GO:0006972,GO:0007030,GO:0009266,GO:0009651,GO:0016049,GO:0046686,GO:0048193,GO:0048767,GO:0060918,GO:1901703
	Contig7383	transmembrane fragile-x-f-associated protein	GO:0008270, GO:0005829
	Contig8330	calmodulin-binding transcription activator 3	GO:0016772, GO:0035061, GO:0016607, GO:0005773, GO:0006355, GO:0050832, GO:0042742, GO:0010150, GO:0009506, GO:0005516
	Contig2895	gns1 sur4 membrane protein	GO:0003674,GO:0008150
----------------------	----------------------	-----------------------------------------------------------------------------------	--------------------------------------------------------------------------------------------------------------------------------
bol-miR156c*	Contig10485	protein embryo defective 1967	GO:0003674,GO:0009793,GO:0006312,GO:0006346,GO:0009560,GO:0009630,GO:0016246
	Contig12274	phototropic-responsive nph3 family protein	GO:0009908, GO:0004871, GO:0005515, GO:0009944, GO:0019252, GO:0009958, GO:0010075, GO:0000023, GO:0009638, GO:0009855, GO:0080022, GO:0071669, GO:0010014, GO:0010305, GO:0048367, GO:0010382, GO:0010588, GO:0005886, GO:0009860, GO:0009785, GO:0071555, GO:0010089
	Contig6653	5 -3 exoribonuclease 2	GO:0004534, GO:0003676, GO:0010587, GO:0005634, GO:0010048
	669058	beta-galactosidase 3	GO:0005774, GO:0009888, GO:0016126, GO:0009505, GO:0060560, GO:0009664, GO:0042546, GO:0042743, GO:0080167, GO:0048513, GO:0006084, GO:0005975, GO:0004565, GO:0009056, GO:0050789, GO:0048588, GO:0009506, GO:0005488, GO:0044249, GO:0016132
	Contig667	auxin signaling f-box 4	GO:0010103, GO:0005774, GO:0000394, GO:0016036, GO:0009611, GO:0005515, GO:0009639, GO:0009825, GO:0010311, GO:0009734, GO:0048573, GO:0009753, GO:0043481, GO:0009086, GO:0048767, GO:0045014, GO:0006511, GO:0010152, GO:0010817, GO:0071249, GO:0004842, GO:0000271, GO:0000822, GO:0080022, GO:0043224, GO:0009932, GO:0002237, GO:0006952, GO:0042752, GO:0010011, GO:0048443, GO:0071555
	Contig1379	zinc finger nuclease 3	GO:0010313, GO:0005829, GO:0017148, GO:0008270, GO:0006355, GO:0007623, GO:0003677, GO:0048027, GO:0004518
	Contig5833	nodulin 21 -like transporter family protein	GO:0015837, GO:0032973, GO:0080144, GO:0043090, GO:0005886, GO:0005515, GO:0034639
	Contig6154	nop56-like pre rna processing ribonucleoprotein	GO:0001510, GO:0005829, GO:0005618, GO:0006164, GO:0005730, GO:0009506, GO:0009220, GO:0003677, GO:0016020
	Contig5927	mannan endo- -beta-mannosidase 2	GO:0004553
	Contig7606	solanesyl diphosphate synthase 1	GO:0001666, GO:0005829, GO:0010208, GO:0016709, GO:0055114, GO:0046524, GO:0006744, GO:0005985, GO:0009055, GO:0019375, GO:0020037, GO:0015979, GO:0019761, GO:0008299, GO:0005783, GO:0005886, GO:0050347
	Contig11900	metal-dependent protein hydrolase	GO:0006626, GO:0005622
	Contig8340	casein kinase 2 subunit beta	GO:0004674,GO:0042753,GO:0007623,GO:0048573
	Contig11525	methylcrotonoyl- carboxylase subunit alpha	GO:0009750, GO:0009941, GO:0009611, GO:0009744, GO:0016126, GO:0009805, GO:0003989, GO:0004075, GO:0006552, GO:0009825, GO:0022626, GO:0004485, GO:0043481, GO:0048767, GO:0050897, GO:0006633, GO:0006084, GO:0009570, GO:0000271, GO:0009932, GO:0005524, GO:0016132, GO:0071555, GO:0005739
	Contig5025	uncharacterized protein	GO:0003674,GO:0008150
	Contig11419	wd40 domain-containing protein	GO:0000166,GO:0008150,GO:0006857,GO:0009741
	Contig10298	extracellular protease	GO:0008237,GO:0009658,GO:0016887,GO:0007020,GO:0010020
----------------------	----------------------	-----------------------------------------------------------------------------------	--------------------------------------------------------------------------------------------------------------------------------
bol-miR156d	Contig7604	squamosa promoter-binding-like protein 11	GO:0003700, GO:0042744, GO:0009827, GO:0010413, GO:2000025, GO:0048481, GO:0010229, GO:0048765, GO:0032880, GO:0048653, GO:0033044, GO:0009911, GO:0045492, GO:0010358, GO:0009886, GO:0010090, GO:0042742, GO:0009556, GO:0009741, GO:0042127, GO:0050665, GO:0005886, GO:0048510, GO:0055070, GO:0045010, GO:0010228, GO:0008361, GO:0003677, GO:0016926, GO:0048193, GO:0007155, GO:0010321, GO:0045893, GO:…
	Contig9457	squamosa promoter-binding-like protein 10	GO:0048510, GO:0010358, GO:0003677, GO:0003700, GO:0048653, GO:0045893, GO:0005634
	Contig1503	squamosa promoter-binding-like protein 4	GO:0006355, GO:0010228, GO:0008361, GO:0009860, GO:0042127, GO:0048366, GO:0048653, GO:0009827
	Contig12794	plastidal glycolate glycerate translocator 1	GO:0009658,GO:0010027,GO:0030003,GO:0070838
	Contig2575	wd40 domain-containing protein	GO:0006944, GO:0000166, GO:0005834
	Contig7340	cipk1 interacting protein ect2	GO:0005829, GO:0009805, GO:0009086, GO:0022402, GO:0009611, GO:0009963, GO:0005515, GO:0000394, GO:0019722, GO:0005634
	Contig12729	beta-hexosaminidase 2	GO:0004553,GO:0035251,GO:0015929,GO:0004563
	Contig3959	large subunit ribosomal protein l24e	GO:0048467, GO:0001510, GO:0006412, GO:0005730, GO:0003735, GO:0042254, GO:0009507, GO:0009734, GO:0022625, GO:0005886
	Contig2630	4,5-DOPA dioxygenase extradiol-like protein	GO:0008198, GO:0006725, GO:0055114, GO:0008270, GO:0016701
	Contig11574	armadillo beta-catenin-like repeat-containing protein	GO:0000059,GO:0008565
	Contig1012	ring u-box domain-containing protein	GO:0006511, GO:0008270, GO:0032940, GO:0006661, GO:0004842, GO:0005515, GO:0032527, GO:0016020, GO:0005783
	Contig2556	sulfite oxidase	GO:0005829, GO:0055114, GO:0015994, GO:0010477, GO:0005777, GO:0005739, GO:0008482, GO:0006790, GO:0009055, GO:0008940, GO:0046857, GO:0030151
	Contig6450	arm repeat superfamily protein	GO:0043161, GO:0005829, GO:0051510, GO:0043248, GO:0051788, GO:0009506, GO:0044183, GO:0005774, GO:0048522, GO:0009410, GO:0042023
	Contig3563	lorelei-like-gpi-anchored protein 1	GO:0003674,GO:0008150
	Contig11020	monodehydroascorbate reductase	GO:0006094, GO:0050660, GO:0009941, GO:0009611, GO:0042744, GO:0048046, GO:0009805, GO:0009867, GO:0010319, GO:0009414, GO:0016656, GO:0009055, GO:0009610, GO:0005829, GO:0042538, GO:0010043, GO:0006096, GO:0009570, GO:0006598, GO:0042398, GO:0019761, GO:0009695, GO:0046686, GO:0009409, GO:0009738, GO:0055114, GO:0043903, GO:0005886, GO:0005782, GO:0005524, GO:0009723, GO:0009733, GO:0005778, GO:…
----------------------	----------------------	-----------------------------------------------------------------------------------	--------------------------------------------------------------------------------------------------------------------------------
bol-miR156e	37359373	xyloglucan endotransglucosylase hydrolase 9	GO:0009611, GO:0048046, GO:0016126, GO:0009645, GO:0009505, GO:0009740, GO:0009825, GO:0009612, GO:0010200, GO:0033946, GO:0010075, GO:0009651, GO:0007568, GO:0048573, GO:0007389, GO:0009507, GO:0043481, GO:0019953, GO:0048767, GO:0005794, GO:0008361, GO:0000271, GO:0009828, GO:0019761, GO:0009926, GO:0009409, GO:0080039, GO:0009408, GO:0009737, GO:0009506, GO:0009932, GO:0009741, GO:0010411, GO:…
	Contig2370	xyloglucan endotransglucosylase hydrolase protein 4	GO:0048046, GO:0016126, GO:0009645, GO:0009414, GO:0009505, GO:0009740, GO:0009825, GO:0009612, GO:0033946, GO:0007568, GO:0048573, GO:0007389, GO:0009507, GO:0043481, GO:0019953, GO:0048767, GO:0005794, GO:0008361, GO:0000271, GO:0009828, GO:0080022, GO:0009926, GO:0009409, GO:0080039, GO:0009408, GO:0009832, GO:0009506, GO:0009932, GO:0009741, GO:0010411, GO:0016762, GO:0005886, GO:0009733
	Contig6047	xanthine uracil permease family protein	GO:0022857
	Contig3879	cc-nbs-lrr class disease resistance protein	GO:0009626, GO:0006811, GO:0006499, GO:0005515, GO:0000166, GO:0038023, GO:0009816, GO:0005886
	Contig1296	fatty acid sphingolipid desaturase	GO:0006007, GO:0016717, GO:0005829, GO:0006633, GO:0055114, GO:0052631, GO:0042742, GO:0005774, GO:0009535, GO:0020037, GO:0009707, GO:0005783, GO:0019745, GO:0005886, GO:0016126, GO:0010319
	Contig12662	homeobox-leucine zipper protein hdg2	GO:0010103, GO:0009957, GO:0005515, GO:0006355, GO:0010075, GO:0048825, GO:0043481, GO:0016226, GO:0006473, GO:0043565, GO:0048765, GO:0010228, GO:0042335, GO:0003700, GO:0005634, GO:0010062, GO:0048481, GO:0010027, GO:0010091
	Contig4389	protein brassinosteroid insensitive 1	GO:0009826,GO:0016301,GO:0005515,GO:0042802,GO:0010224,GO:0046982,GO:0042803,GO:0010268,GO:0004674,GO:0004672,GO:0060548,GO:1900140,GO:0009911,GO:0009742,GO:0010584,GO:0048657,GO:0048366,GO:0005496,GO:0000271,GO:0002237,GO:0007165,GO:0009825,GO:0009932,GO:0010103,GO:0010817,GO:0016310,GO:0042742,GO:0043481,GO:0048443,GO:0048767,GO:0071555,GO:0009729
	Contig6600	pleckstrin homology and lipid-binding start domain-containing protein	GO:0035091, GO:0005886, GO:0007165, GO:0019344, GO:0005829
	Contig13113	probable xyloglucan endotransglucosylase hydrolase protein 32	GO:0048046, GO:0080086, GO:0009645, GO:0010154, GO:0009831, GO:0009505, GO:0009612, GO:0042546, GO:0006073, GO:0048573, GO:0009507, GO:0010054, GO:0004553, GO:0009058, GO:0009826, GO:0010817, GO:0009506, GO:0010087, GO:0016762, GO:0005887, GO:0009733
	Contig1956	oligopeptide transporter	GO:0015198,GO:0006857
	Contig7096	protein phosphatase 2a b gamma	GO:0008266, GO:0043231, GO:0006555, GO:0031348, GO:0010090, GO:0090342, GO:0005737
	Contig42	o-acetyltransferase family protein	GO:0003674,GO:0009737,GO:0050832,GO:0009834
	Contig306	beta- -n-acetylglucosaminyltransferase family protein	GO:0006944, GO:0003830, GO:0016020, GO:0006487
	Contig9911	eukaryotic translation initiation factor 3a	GO:0003674,GO:0008150
	Contig7978	inositol phosphorylceramide synthase 3	GO:0010363, GO:0045140, GO:0030148, GO:0010200, GO:0006612, GO:0006944, GO:0043069, GO:0005802, GO:0009723, GO:0050832
----------------------	----------------------	-----------------------------------------------------------------------------------	--------------------------------------------------------------------------------------------------------------------------------
bol-miR156e*	Contig9836	cyclase associated protein 1	GO:0009825, GO:0006007, GO:0005829, GO:0048767, GO:0000271, GO:0009932, GO:0071555, GO:0030036, GO:0043481, GO:0010817, GO:0003779
	Contig11847	dihydroorotase	GO:0004151
	Contig5907	rna helicase drh1	GO:0008026,GO:0016887,GO:0070180,GO:0080158,GO:1901259,GO:0006364,GO:0006399,GO:0009658
	Contig12024	ankyrin repeat family protein	GO:0005089,GO:0019344,GO:0080092
	Contig12942	protein phosphatase 2c 15	GO:0005829, GO:0004722, GO:0005886
	Contig9148	zinc finger nuclease 3	GO:0001709,GO:0003723,GO:0006355
	Contig601	serine carboxypeptidase s28 family protein	GO:0004185,GO:0019761
	Contig8972	protein kinase superfamily protein	GO:0015035, GO:0044260, GO:0016772, GO:0009055, GO:0044262, GO:0005829, GO:0044434, GO:0007154, GO:0045454, GO:0005215, GO:0006662, GO:0005886, GO:0005634
	Contig1003	s-formylglutathione hydrolase	GO:0046686, GO:0016023, GO:0048046, GO:0018738, GO:0004091
	Contig9632	protein phosphatase 2c	GO:0004722,GO:0048366,GO:0000165,GO:0006499,GO:0006612,GO:0007154,GO:0009409,GO:0009738,GO:0009862,GO:0009867,GO:0010363,GO:0030968,GO:0031348,GO:0043069,GO:0048193,GO:0048527,GO:0050832
	Contig9677	protein phosphatase 2c	GO:0004722,GO:0006612,GO:0006944,GO:0010200,GO:0010363,GO:0030968,GO:0043069,GO:0052542
	Contig12214	btb-poz and math domain-containing protein	GO:0004707, GO:0071472, GO:0005829, GO:0006468, GO:0010075, GO:0042802, GO:0000956, GO:0005524, GO:0042631, GO:0007165, GO:0005773, GO:0031396, GO:0005634, GO:0005886
	Contig5449	uncharacterized protein	GO:0007030, GO:0009651, GO:0006816
	Contig12147	protein embryo defective 140	GO:0003723,GO:0009793,GO:0009560
	Contig7937	nad -linked oxidoreductase superfamily protein	GO:0005267,GO:0006813
----------------------	----------------------	-----------------------------------------------------------------------------------	--------------------------------------------------------------------------------------------------------------------------------
bol-miR156g	Contig7604	squamosa promoter-binding-like protein 11	GO:0003700, GO:0042744, GO:0009827, GO:0010413, GO:2000025, GO:0048481, GO:0010229, GO:0048765, GO:0032880, GO:0048653, GO:0033044, GO:0009911, GO:0045492, GO:0010358, GO:0009886, GO:0010090, GO:0042742, GO:0009556, GO:0009741, GO:0042127, GO:0050665, GO:0005886, GO:0048510, GO:0055070, GO:0045010, GO:0010228, GO:0008361, GO:0003677, GO:0016926, GO:0048193, GO:0007155, GO:0010321, GO:0045893, GO:…
	Contig1503	squamosa promoter-binding-like protein 4	GO:0006355, GO:0010228, GO:0008361, GO:0009860, GO:0042127, GO:0048366, GO:0048653, GO:0009827
	Contig9457	squamosa promoter-binding-like protein 10	GO:0048510, GO:0010358, GO:0003677, GO:0003700, GO:0048653, GO:0045893, GO:0005634
	Contig2575	wd40 domain-containing protein	GO:0006944, GO:0000166, GO:0005834
	Contig7340	cipk1 interacting protein ect2	GO:0005829, GO:0009805, GO:0009086, GO:0022402, GO:0009611, GO:0009963, GO:0005515, GO:0000394, GO:0019722, GO:0005634
	Contig2493	gdsl esterase lipase	GO:0006629, GO:0044249, GO:0004560, GO:0009505, GO:0004091, GO:0009570, GO:0045491, GO:0042546, GO:0006886, GO:0005773, GO:0048046
	Contig1012	ring u-box domain-containing protein	GO:0006511, GO:0008270, GO:0032940, GO:0006661, GO:0004842, GO:0005515, GO:0032527, GO:0016020, GO:0005783
	Contig3563	lorelei-like-gpi-anchored protein 1	GO:0003674,GO:0008150
	Contig2477	protein kinase protein with tetratricopeptide repeat domain	GO:0006499, GO:0005515, GO:0005773, GO:0010098, GO:0004713, GO:0006468, GO:0010740, GO:0009742, GO:0080159, GO:0009737, GO:0009506, GO:0031347, GO:0005524, GO:0009898, GO:0009627
	Contig12794	plastidal glycolate glycerate translocator 1	GO:0009658,GO:0010027,GO:0030003,GO:0070838
	336181181	exocyst subunit exo70 family protein a1	GO:0006904,GO:0010102,GO:0032502,GO:0042814,GO:0048364,GO:0048354,GO:0000919,GO:0005515,GO:0000902,GO:0006096,GO:0006605,GO:0006623,GO:0006833,GO:0006972,GO:0007030,GO:0009266,GO:0009651,GO:0016049,GO:0046686,GO:0048193,GO:0048767,GO:0060918,GO:1901703
	Contig7383	transmembrane fragile-x-f-associated protein	GO:0008270, GO:0005829
	Contig8330	calmodulin-binding transcription activator 3	GO:0016772, GO:0035061, GO:0016607, GO:0005773, GO:0006355, GO:0050832, GO:0042742, GO:0010150, GO:0009506, GO:0005516
	Contig2895	gns1 sur4 membrane protein	GO:0003674,GO:0008150
----------------------	----------------------	-----------------------------------------------------------------------------------	--------------------------------------------------------------------------------------------------------------------------------
bol-miR156j	Contig9457	squamosa promoter-binding-like protein 10	GO:0048510, GO:0010358, GO:0003677, GO:0003700, GO:0048653, GO:0045893, GO:0005634
	Contig1503	squamosa promoter-binding-like protein 4	GO:0006355, GO:0010228, GO:0008361, GO:0009860, GO:0042127, GO:0048366, GO:0048653, GO:0009827
	Contig7604	squamosa promoter-binding-like protein 11	GO:0003700, GO:0042744, GO:0009827, GO:0010413, GO:2000025, GO:0048481, GO:0010229, GO:0048765, GO:0032880, GO:0048653, GO:0033044, GO:0009911, GO:0045492, GO:0010358, GO:0009886, GO:0010090, GO:0042742, GO:0009556, GO:0009741, GO:0042127, GO:0050665, GO:0005886, GO:0048510, GO:0055070, GO:0045010, GO:0010228, GO:0008361, GO:0003677, GO:0016926, GO:0048193, GO:0007155, GO:0010321, GO:0045893, GO:…
	Contig2575	wd40 domain-containing protein	GO:0006944, GO:0000166, GO:0005834
	336181181	exocyst subunit exo70 family protein a1	GO:0006904,GO:0010102,GO:0032502,GO:0042814,GO:0048364,GO:0048354,GO:0000919,GO:0005515,GO:0000902,GO:0006096,GO:0006605,GO:0006623,GO:0006833,GO:0006972,GO:0007030,GO:0009266,GO:0009651,GO:0016049,GO:0046686,GO:0048193,GO:0048767,GO:0060918,GO:1901703
	Contig4411	snare-like superfamily protein	GO:0003674
	Contig10650	leucine-rich repeat protein kinase-like protein	GO:0004674, GO:0045088, GO:0009628, GO:0006996, GO:0007169, GO:0048653, GO:0016049, GO:0048509, GO:0009886, GO:0016458, GO:0071554, GO:0005886, GO:0009056, GO:0005515, GO:0034645, GO:0005524, GO:0030154, GO:0048523, GO:0006810, GO:0065008, GO:0033554, GO:0009755, GO:0048589, GO:0005976, GO:0051707, GO:0006468, GO:0009507, GO:0040029
	Contig11574	armadillo beta-catenin-like repeat-containing protein	GO:0000059,GO:0008565
	Contig12383	decapping 5-like protein	GO:0006412, GO:0033962, GO:0005515, GO:0044444, GO:0050794
	Contig3563	lorelei-like-gpi-anchored protein 1	GO:0003674,GO:0008150
	Contig10947	probable glycine cleavage system h protein 2	GO:0009750, GO:0010103, GO:0005960, GO:0006098, GO:0009853, GO:0009749, GO:0009744, GO:0009697, GO:0043085, GO:0010207, GO:0004375, GO:0042742, GO:0009507, GO:0009814, GO:0009579, GO:0009409, GO:0019344, GO:0009657, GO:0005634, GO:0005524, GO:0006364, GO:0019464, GO:0005739
	Contig1057	uncharacterized protein	GO:0046777, GO:0010224, GO:0009965, GO:0010155, GO:0030154, GO:0009570
	Contig12047	transcription factor bhlh147	GO:0005515, GO:0006355, GO:0009755, GO:0009698, GO:0005622, GO:0006598, GO:0042398, GO:0003700, GO:0009741, GO:0006952
	Contig2006	iaa-amino acid hydrolase ilr1	GO:0006508,GO:0008237,GO:0010210,GO:0010211,GO:0046482,GO:0009850
	Contig9587	cellulose synthase a catalytic subunit 3	GO:0048767, GO:0006833, GO:0009414, GO:0009863, GO:0043481, GO:0000911, GO:0009965, GO:0009825, GO:0010413, GO:0019761, GO:0010192, GO:0005783, GO:0009926, GO:0009833, GO:0009846, GO:0050832, GO:0009834, GO:0016126, GO:0006096, GO:0010400, GO:0009867, GO:0045492, GO:0009506, GO:0042742, GO:0030244, GO:0010214, GO:0010089, GO:0010116, GO:0042127, GO:0050665, GO:0030173, GO:0005618, GO:0005886, GO:…
	Contig11020	monodehydroascorbate reductase	GO:0006094, GO:0050660, GO:0009941, GO:0009611, GO:0042744, GO:0048046, GO:0009805, GO:0009867, GO:0010319, GO:0009414, GO:0016656, GO:0009055, GO:0009610, GO:0005829, GO:0042538, GO:0010043, GO:0006096, GO:0009570, GO:0006598, GO:0042398, GO:0019761, GO:0009695, GO:0046686, GO:0009409, GO:0009738, GO:0055114, GO:0043903, GO:0005886, GO:0005782, GO:0005524, GO:0009723, GO:0009733, GO:0005778, GO:…
----------------------	----------------------	-----------------------------------------------------------------------------------	--------------------------------------------------------------------------------------------------------------------------------
bol-miR156k	Contig9457	squamosa promoter-binding-like protein 10	GO:0048510, GO:0010358, GO:0003677, GO:0003700, GO:0048653, GO:0045893, GO:0005634
	Contig1503	squamosa promoter-binding-like protein 4	GO:0006355, GO:0010228, GO:0008361, GO:0009860, GO:0042127, GO:0048366, GO:0048653, GO:0009827
	Contig7604	squamosa promoter-binding-like protein 11	GO:0003700, GO:0042744, GO:0009827, GO:0010413, GO:2000025, GO:0048481, GO:0010229, GO:0048765, GO:0032880, GO:0048653, GO:0033044, GO:0009911, GO:0045492, GO:0010358, GO:0009886, GO:0010090, GO:0042742, GO:0009556, GO:0009741, GO:0042127, GO:0050665, GO:0005886, GO:0048510, GO:0055070, GO:0045010, GO:0010228, GO:0008361, GO:0003677, GO:0016926, GO:0048193, GO:0007155, GO:0010321, GO:0045893, GO:…
	Contig2575	wd40 domain-containing protein	GO:0006944, GO:0000166, GO:0005834
	336181181	exocyst subunit exo70 family protein a1	GO:0006904,GO:0010102,GO:0032502,GO:0042814,GO:0048364,GO:0048354,GO:0000919,GO:0005515,GO:0000902,GO:0006096,GO:0006605,GO:0006623,GO:0006833,GO:0006972,GO:0007030,GO:0009266,GO:0009651,GO:0016049,GO:0046686,GO:0048193,GO:0048767,GO:0060918,GO:1901703
	Contig4411	snare-like superfamily protein	GO:0003674
	Contig10650	leucine-rich repeat protein kinase-like protein	GO:0004674, GO:0045088, GO:0009628, GO:0006996, GO:0007169, GO:0048653, GO:0016049, GO:0048509, GO:0009886, GO:0016458, GO:0071554, GO:0005886, GO:0009056, GO:0005515, GO:0034645, GO:0005524, GO:0030154, GO:0048523, GO:0006810, GO:0065008, GO:0033554, GO:0009755, GO:0048589, GO:0005976, GO:0051707, GO:0006468, GO:0009507, GO:0040029
	Contig11574	armadillo beta-catenin-like repeat-containing protein	GO:0000059,GO:0008565
	Contig12383	decapping 5-like protein	GO:0006412, GO:0033962, GO:0005515, GO:0044444, GO:0050794
	Contig3563	lorelei-like-gpi-anchored protein 1	GO:0003674,GO:0008150
	Contig10947	probable glycine cleavage system h protein 2	GO:0009750, GO:0010103, GO:0005960, GO:0006098, GO:0009853, GO:0009749, GO:0009744, GO:0009697, GO:0043085, GO:0010207, GO:0004375, GO:0042742, GO:0009507, GO:0009814, GO:0009579, GO:0009409, GO:0019344, GO:0009657, GO:0005634, GO:0005524, GO:0006364, GO:0019464, GO:0005739
	Contig1057	uncharacterized protein	GO:0046777, GO:0010224, GO:0009965, GO:0010155, GO:0030154, GO:0009570
	Contig12047	transcription factor bhlh147	GO:0005515, GO:0006355, GO:0009755, GO:0009698, GO:0005622, GO:0006598, GO:0042398, GO:0003700, GO:0009741, GO:0006952
	Contig2006	iaa-amino acid hydrolase ilr1	GO:0006508,GO:0008237,GO:0010210,GO:0010211,GO:0046482,GO:0009850
	Contig9587	cellulose synthase a catalytic subunit 3	GO:0048767, GO:0006833, GO:0009414, GO:0009863, GO:0043481, GO:0000911, GO:0009965, GO:0009825, GO:0010413, GO:0019761, GO:0010192, GO:0005783, GO:0009926, GO:0009833, GO:0009846, GO:0050832, GO:0009834, GO:0016126, GO:0006096, GO:0010400, GO:0009867, GO:0045492, GO:0009506, GO:0042742, GO:0030244, GO:0010214, GO:0010089, GO:0010116, GO:0042127, GO:0050665, GO:0030173, GO:0005618, GO:0005886, GO:…
	Contig11020	monodehydroascorbate reductase	GO:0006094, GO:0050660, GO:0009941, GO:0009611, GO:0042744, GO:0048046, GO:0009805, GO:0009867, GO:0010319, GO:0009414, GO:0016656, GO:0009055, GO:0009610, GO:0005829, GO:0042538, GO:0010043, GO:0006096, GO:0009570, GO:0006598, GO:0042398, GO:0019761, GO:0009695, GO:0046686, GO:0009409, GO:0009738, GO:0055114, GO:0043903, GO:0005886, GO:0005782, GO:0005524, GO:0009723, GO:0009733, GO:0005778, GO:…
----------------------	----------------------	-----------------------------------------------------------------------------------	--------------------------------------------------------------------------------------------------------------------------------
bol-miR157	Contig1503	squamosa promoter-binding-like protein 4	GO:0006355, GO:0010228, GO:0008361, GO:0009860, GO:0042127, GO:0048366, GO:0048653, GO:0009827
	Contig9457	squamosa promoter-binding-like protein 10	GO:0048510, GO:0010358, GO:0003677, GO:0003700, GO:0048653, GO:0045893, GO:0005634
	Contig7604	squamosa promoter-binding-like protein 11	GO:0003700, GO:0042744, GO:0009827, GO:0010413, GO:2000025, GO:0048481, GO:0010229, GO:0048765, GO:0032880, GO:0048653, GO:0033044, GO:0009911, GO:0045492, GO:0010358, GO:0009886, GO:0010090, GO:0042742, GO:0009556, GO:0009741, GO:0042127, GO:0050665, GO:0005886, GO:0048510, GO:0055070, GO:0045010, GO:0010228, GO:0008361, GO:0003677, GO:0016926, GO:0048193, GO:0007155, GO:0010321, GO:0045893, GO:…
	Contig945	dihydropyrimidine dehydrogenase	GO:0055114, GO:0004158, GO:0006212, GO:0017113, GO:0006222, GO:0009570, GO:0006207, GO:0043562
	Contig10650	leucine-rich repeat protein kinase-like protein	GO:0004674, GO:0045088, GO:0009628, GO:0006996, GO:0007169, GO:0048653, GO:0016049, GO:0048509, GO:0009886, GO:0016458, GO:0071554, GO:0005886, GO:0009056, GO:0005515, GO:0034645, GO:0005524, GO:0030154, GO:0048523, GO:0006810, GO:0065008, GO:0033554, GO:0009755, GO:0048589, GO:0005976, GO:0051707, GO:0006468, GO:0009507, GO:0040029
	Contig1530	uncharacterized protein	GO:0003674,GO:0008150
	Contig8385	auxin signaling f-box 4	GO:0006511,GO:0009861,GO:0005515,GO:0009867,GO:0009625,GO:0009611,GO:0009753,GO:0031348,GO:0010118,GO:0042742,GO:0050832,GO:0031146,GO:0009641,GO:0009909,GO:0010218,GO:0002237,GO:0007165,GO:0010103,GO:0042752,GO:0048443,GO:0004842,GO:0006952
	Contig270	dnaj heat shock protein	GO:0006457,GO:0008092,GO:0009958
	336181181	exocyst subunit exo70 family protein a1	GO:0006904,GO:0010102,GO:0032502,GO:0042814,GO:0048364,GO:0048354,GO:0000919,GO:0005515,GO:0000902,GO:0006096,GO:0006605,GO:0006623,GO:0006833,GO:0006972,GO:0007030,GO:0009266,GO:0009651,GO:0016049,GO:0046686,GO:0048193,GO:0048767,GO:0060918,GO:1901703
	291291705	chalcone and stilbene synthase family protein	GO:0006979, GO:0016210, GO:0009753, GO:0009744, GO:0010224, GO:0030639, GO:0009926, GO:0009611, GO:0080110, GO:0009705, GO:0009733, GO:0009715, GO:0031540, GO:0005515, GO:0009629, GO:0005783, GO:0005634
	313502690	chalcone and stilbene synthase family protein	GO:0006979, GO:0016210, GO:0009753, GO:0009744, GO:0010224, GO:0030639, GO:0009926, GO:0009611, GO:0080110, GO:0009705, GO:0009733, GO:0009715, GO:0031540, GO:0005515, GO:0009629, GO:0005783, GO:0005634
	29423730	chalcone and stilbene synthase family protein	GO:0005515,GO:0009926,GO:0010224,GO:0031540,GO:0009611,GO:0009753,GO:0009629,GO:0009733,GO:0009813,GO:0009411,GO:0009718,GO:0009744,GO:0009715,GO:0016210,GO:0006979
	Contig5670	cationic amino acid transporter 9	GO:0015326,GO:0006635,GO:0016558
	Contig7475	basic transcription factor 3	GO:0003700, GO:0005515, GO:0009651
	Contig7463	nadh dehydrogenase 1 alpha subcomplex 9	GO:0006511, GO:0005747, GO:0009651, GO:0051788, GO:0080129, GO:0000166, GO:0050662, GO:0009853, GO:0003824
	Contig8001	armadillo-repeat containing protein	GO:0006312, GO:0009560, GO:0048366, GO:0009908, GO:0005634
----------------------	----------------------	-----------------------------------------------------------------------------------	--------------------------------------------------------------------------------------------------------------------------------
bol-miR157a	Contig1503	squamosa promoter-binding-like protein 4	GO:0006355, GO:0010228, GO:0008361, GO:0009860, GO:0042127, GO:0048366, GO:0048653, GO:0009827
	Contig9457	squamosa promoter-binding-like protein 10	GO:0048510, GO:0010358, GO:0003677, GO:0003700, GO:0048653, GO:0045893, GO:0005634
	Contig7604	squamosa promoter-binding-like protein 11	GO:0003700, GO:0042744, GO:0009827, GO:0010413, GO:2000025, GO:0048481, GO:0010229, GO:0048765, GO:0032880, GO:0048653, GO:0033044, GO:0009911, GO:0045492, GO:0010358, GO:0009886, GO:0010090, GO:0042742, GO:0009556, GO:0009741, GO:0042127, GO:0050665, GO:0005886, GO:0048510, GO:0055070, GO:0045010, GO:0010228, GO:0008361, GO:0003677, GO:0016926, GO:0048193, GO:0007155, GO:0010321, GO:0045893, GO:…
	Contig945	dihydropyrimidine dehydrogenase	GO:0055114, GO:0004158, GO:0006212, GO:0017113, GO:0006222, GO:0009570, GO:0006207, GO:0043562
	Contig10650	leucine-rich repeat protein kinase-like protein	GO:0004674, GO:0045088, GO:0009628, GO:0006996, GO:0007169, GO:0048653, GO:0016049, GO:0048509, GO:0009886, GO:0016458, GO:0071554, GO:0005886, GO:0009056, GO:0005515, GO:0034645, GO:0005524, GO:0030154, GO:0048523, GO:0006810, GO:0065008, GO:0033554, GO:0009755, GO:0048589, GO:0005976, GO:0051707, GO:0006468, GO:0009507, GO:0040029
	Contig1530	uncharacterized protein	GO:0003674,GO:0008150
	Contig8385	auxin signaling f-box 4	GO:0006511,GO:0009861,GO:0005515,GO:0009867,GO:0009625,GO:0009611,GO:0009753,GO:0031348,GO:0010118,GO:0042742,GO:0050832,GO:0031146,GO:0009641,GO:0009909,GO:0010218,GO:0002237,GO:0007165,GO:0010103,GO:0042752,GO:0048443,GO:0004842,GO:0006952
	Contig270	dnaj heat shock protein	GO:0006457,GO:0008092,GO:0009958
	336181181	exocyst subunit exo70 family protein a1	GO:0006904,GO:0010102,GO:0032502,GO:0042814,GO:0048364,GO:0048354,GO:0000919,GO:0005515,GO:0000902,GO:0006096,GO:0006605,GO:0006623,GO:0006833,GO:0006972,GO:0007030,GO:0009266,GO:0009651,GO:0016049,GO:0046686,GO:0048193,GO:0048767,GO:0060918,GO:1901703
	291291705	chalcone and stilbene synthase family protein	GO:0006979, GO:0016210, GO:0009753, GO:0009744, GO:0010224, GO:0030639, GO:0009926, GO:0009611, GO:0080110, GO:0009705, GO:0009733, GO:0009715, GO:0031540, GO:0005515, GO:0009629, GO:0005783, GO:0005634
	313502690	chalcone and stilbene synthase family protein	GO:0006979, GO:0016210, GO:0009753, GO:0009744, GO:0010224, GO:0030639, GO:0009926, GO:0009611, GO:0080110, GO:0009705, GO:0009733, GO:0009715, GO:0031540, GO:0005515, GO:0009629, GO:0005783, GO:0005634
	29423730	chalcone and stilbene synthase family protein	GO:0005515,GO:0009926,GO:0010224,GO:0031540,GO:0009611,GO:0009753,GO:0009629,GO:0009733,GO:0009813,GO:0009411,GO:0009718,GO:0009744,GO:0009715,GO:0016210,GO:0006979
	Contig5670	cationic amino acid transporter 9	GO:0015326,GO:0006635,GO:0016558
	Contig7475	basic transcription factor 3	GO:0003700, GO:0005515, GO:0009651
	Contig7463	nadh dehydrogenase 1 alpha subcomplex 9	GO:0006511, GO:0005747, GO:0009651, GO:0051788, GO:0080129, GO:0000166, GO:0050662, GO:0009853, GO:0003824
	Contig8001	armadillo-repeat containing protein	GO:0006312, GO:0009560, GO:0048366, GO:0009908, GO:0005634
----------------------	----------------------	-----------------------------------------------------------------------------------	--------------------------------------------------------------------------------------------------------------------------------
bol-miR157a*	Contig10977	zinc finger ring c3h2c3-type protein	GO:0007165,GO:0035091
	Contig799	phosphoadenosine phosphosulfate reductase family protein	GO:0019761, GO:0006777, GO:0016740
	23304689	agamous-like mads-box protein agl3	GO:0003700, GO:0042546, GO:0042803, GO:0009827, GO:0048442, GO:0010440, GO:0043481, GO:0010382, GO:0048578, GO:0010114, GO:0010155, GO:0048481, GO:0010076, GO:0010093, GO:0048364, GO:0048443, GO:0048833, GO:0048441, GO:0006098, GO:0001708, GO:0008134, GO:0006364, GO:0009739, GO:0009644, GO:0009744, GO:0010167, GO:0010077, GO:0000060, GO:0010218, GO:0009637, GO:0006725, GO:0048510, GO:0009657, GO:…
	Contig11693	atp-dependent protease la domain protein	GO:0004176,GO:0000956
	Contig5115	ethylene-responsive transcription factor shine 3	GO:0003677,GO:0003700,GO:0006355
	Contig4486	uncharacterized protein	GO:0005992, GO:0009611, GO:0043085, GO:0004805, GO:0016099, GO:0019252, GO:0006007, GO:0000023, GO:0009753, GO:0034768, GO:0080027, GO:0005829, GO:0003825, GO:0050551, GO:0009743, GO:0048437
	Contig5626	o-fucosyltransferase family protein	GO:0008150,GO:0016757
	Contig12839	rna helicase drh1	GO:0006635, GO:0005515, GO:0008270, GO:0000741, GO:0005773, GO:0001510, GO:0016558, GO:0009791, GO:0005618, GO:0005777, GO:0005730, GO:0005829, GO:0009560, GO:0003676, GO:0006486, GO:0006006, GO:0046686, GO:0090406, GO:0009506, GO:0005886, GO:0006606, GO:0004004, GO:0006364, GO:0005524
	Contig7648	uncharacterized protein	GO:0003677
	Contig6141	early-responsive to dehydration stress-related protein	GO:0009506, GO:0000023, GO:0019252, GO:0009664, GO:0009832, GO:0043085, GO:0005794, GO:0005886
	Contig4396	ethylene insensitive 3-like 3 protein	GO:0031348, GO:0009605, GO:0005515, GO:0009867, GO:0009639, GO:0009862, GO:0009414, GO:0009740, GO:0010363, GO:0009873, GO:0080167, GO:0048825, GO:0006612, GO:0050832, GO:0042742, GO:0043069, GO:0042762, GO:0042538, GO:0010182, GO:0006487, GO:0000303, GO:0000165, GO:0003677, GO:0009409, GO:0009738, GO:0003700, GO:0045893, GO:0043687, GO:0009686, GO:0030968, GO:0005634, GO:0009733, GO:0071281
	Contig9590	calcium-dependent protein kinase 29	GO:0031348, GO:0009605, GO:0010119, GO:0009867, GO:0009697, GO:0009862, GO:0004683, GO:0006944, GO:0010363, GO:0005773, GO:0009651, GO:0004713, GO:0006612, GO:0005509, GO:0050832, GO:0005789, GO:0048767, GO:0043069, GO:0005777, GO:0005829, GO:0046777, GO:0010359, GO:0000165, GO:0032880, GO:0019903, GO:0080092, GO:0046686, GO:0009409, GO:0009506, GO:0005886, GO:0009789, GO:0030968, GO:0005524, GO:…
	Contig12723	double clp-n motif-containing p-loop nucleoside triphosphate hydrolases superfamily protein	GO:0003674,GO:0007623
	Contig2485	myosin heavy chain-related protein	GO:0003674,GO:0008150
	Contig12713	rnapolymerase sigma-subunit c	GO:0003677,GO:0003700,GO:0003899,GO:0006355,GO:0019685,GO:0006352,GO:0071482,GO:0001053,GO:2001141,GO:0016987
----------------------	----------------------	-----------------------------------------------------------------------------------	--------------------------------------------------------------------------------------------------------------------------------
bol-miR157b	Contig1503	squamosa promoter-binding-like protein 4	GO:0006355, GO:0010228, GO:0008361, GO:0009860, GO:0042127, GO:0048366, GO:0048653, GO:0009827
	Contig9457	squamosa promoter-binding-like protein 10	GO:0048510, GO:0010358, GO:0003677, GO:0003700, GO:0048653, GO:0045893, GO:0005634
	Contig7604	squamosa promoter-binding-like protein 11	GO:0003700, GO:0042744, GO:0009827, GO:0010413, GO:2000025, GO:0048481, GO:0010229, GO:0048765, GO:0032880, GO:0048653, GO:0033044, GO:0009911, GO:0045492, GO:0010358, GO:0009886, GO:0010090, GO:0042742, GO:0009556, GO:0009741, GO:0042127, GO:0050665, GO:0005886, GO:0048510, GO:0055070, GO:0045010, GO:0010228, GO:0008361, GO:0003677, GO:0016926, GO:0048193, GO:0007155, GO:0010321, GO:0045893, GO:…
	Contig945	dihydropyrimidine dehydrogenase	GO:0055114, GO:0004158, GO:0006212, GO:0017113, GO:0006222, GO:0009570, GO:0006207, GO:0043562
	Contig10650	leucine-rich repeat protein kinase-like protein	GO:0004674, GO:0045088, GO:0009628, GO:0006996, GO:0007169, GO:0048653, GO:0016049, GO:0048509, GO:0009886, GO:0016458, GO:0071554, GO:0005886, GO:0009056, GO:0005515, GO:0034645, GO:0005524, GO:0030154, GO:0048523, GO:0006810, GO:0065008, GO:0033554, GO:0009755, GO:0048589, GO:0005976, GO:0051707, GO:0006468, GO:0009507, GO:0040029
	Contig1530	uncharacterized protein	GO:0003674,GO:0008150
	Contig8385	auxin signaling f-box 4	GO:0006511,GO:0009861,GO:0005515,GO:0009867,GO:0009625,GO:0009611,GO:0009753,GO:0031348,GO:0010118,GO:0042742,GO:0050832,GO:0031146,GO:0009641,GO:0009909,GO:0010218,GO:0002237,GO:0007165,GO:0010103,GO:0042752,GO:0048443,GO:0004842,GO:0006952
	Contig270	dnaj heat shock protein	GO:0006457,GO:0008092,GO:0009958
	336181181	exocyst subunit exo70 family protein a1	GO:0006904,GO:0010102,GO:0032502,GO:0042814,GO:0048364,GO:0048354,GO:0000919,GO:0005515,GO:0000902,GO:0006096,GO:0006605,GO:0006623,GO:0006833,GO:0006972,GO:0007030,GO:0009266,GO:0009651,GO:0016049,GO:0046686,GO:0048193,GO:0048767,GO:0060918,GO:1901703
	291291705	chalcone and stilbene synthase family protein	GO:0006979, GO:0016210, GO:0009753, GO:0009744, GO:0010224, GO:0030639, GO:0009926, GO:0009611, GO:0080110, GO:0009705, GO:0009733, GO:0009715, GO:0031540, GO:0005515, GO:0009629, GO:0005783, GO:0005634
	313502690	chalcone and stilbene synthase family protein	GO:0006979, GO:0016210, GO:0009753, GO:0009744, GO:0010224, GO:0030639, GO:0009926, GO:0009611, GO:0080110, GO:0009705, GO:0009733, GO:0009715, GO:0031540, GO:0005515, GO:0009629, GO:0005783, GO:0005634
	29423730	chalcone and stilbene synthase family protein	GO:0005515,GO:0009926,GO:0010224,GO:0031540,GO:0009611,GO:0009753,GO:0009629,GO:0009733,GO:0009813,GO:0009411,GO:0009718,GO:0009744,GO:0009715,GO:0016210,GO:0006979
	Contig5670	cationic amino acid transporter 9	GO:0015326,GO:0006635,GO:0016558
	Contig7475	basic transcription factor 3	GO:0003700, GO:0005515, GO:0009651
	Contig7463	nadh dehydrogenase 1 alpha subcomplex 9	GO:0006511, GO:0005747, GO:0009651, GO:0051788, GO:0080129, GO:0000166, GO:0050662, GO:0009853, GO:0003824
	Contig8001	armadillo-repeat containing protein	GO:0006312, GO:0009560, GO:0048366, GO:0009908, GO:0005634
----------------------	----------------------	-----------------------------------------------------------------------------------	--------------------------------------------------------------------------------------------------------------------------------
bol-miR157c	Contig1503	squamosa promoter-binding-like protein 4	GO:0006355, GO:0010228, GO:0008361, GO:0009860, GO:0042127, GO:0048366, GO:0048653, GO:0009827
	Contig9457	squamosa promoter-binding-like protein 10	GO:0048510, GO:0010358, GO:0003677, GO:0003700, GO:0048653, GO:0045893, GO:0005634
	Contig7604	squamosa promoter-binding-like protein 11	GO:0003700, GO:0042744, GO:0009827, GO:0010413, GO:2000025, GO:0048481, GO:0010229, GO:0048765, GO:0032880, GO:0048653, GO:0033044, GO:0009911, GO:0045492, GO:0010358, GO:0009886, GO:0010090, GO:0042742, GO:0009556, GO:0009741, GO:0042127, GO:0050665, GO:0005886, GO:0048510, GO:0055070, GO:0045010, GO:0010228, GO:0008361, GO:0003677, GO:0016926, GO:0048193, GO:0007155, GO:0010321, GO:0045893, GO:…
	Contig945	dihydropyrimidine dehydrogenase	GO:0055114, GO:0004158, GO:0006212, GO:0017113, GO:0006222, GO:0009570, GO:0006207, GO:0043562
	Contig10650	leucine-rich repeat protein kinase-like protein	GO:0004674, GO:0045088, GO:0009628, GO:0006996, GO:0007169, GO:0048653, GO:0016049, GO:0048509, GO:0009886, GO:0016458, GO:0071554, GO:0005886, GO:0009056, GO:0005515, GO:0034645, GO:0005524, GO:0030154, GO:0048523, GO:0006810, GO:0065008, GO:0033554, GO:0009755, GO:0048589, GO:0005976, GO:0051707, GO:0006468, GO:0009507, GO:0040029
	Contig1530	uncharacterized protein	GO:0003674,GO:0008150
	Contig8385	auxin signaling f-box 4	GO:0006511,GO:0009861,GO:0005515,GO:0009867,GO:0009625,GO:0009611,GO:0009753,GO:0031348,GO:0010118,GO:0042742,GO:0050832,GO:0031146,GO:0009641,GO:0009909,GO:0010218,GO:0002237,GO:0007165,GO:0010103,GO:0042752,GO:0048443,GO:0004842,GO:0006952
	Contig270	dnaj heat shock protein	GO:0006457,GO:0008092,GO:0009958
	336181181	exocyst subunit exo70 family protein a1	GO:0006904,GO:0010102,GO:0032502,GO:0042814,GO:0048364,GO:0048354,GO:0000919,GO:0005515,GO:0000902,GO:0006096,GO:0006605,GO:0006623,GO:0006833,GO:0006972,GO:0007030,GO:0009266,GO:0009651,GO:0016049,GO:0046686,GO:0048193,GO:0048767,GO:0060918,GO:1901703
	291291705	chalcone and stilbene synthase family protein	GO:0006979, GO:0016210, GO:0009753, GO:0009744, GO:0010224, GO:0030639, GO:0009926, GO:0009611, GO:0080110, GO:0009705, GO:0009733, GO:0009715, GO:0031540, GO:0005515, GO:0009629, GO:0005783, GO:0005634
	313502690	chalcone and stilbene synthase family protein	GO:0006979, GO:0016210, GO:0009753, GO:0009744, GO:0010224, GO:0030639, GO:0009926, GO:0009611, GO:0080110, GO:0009705, GO:0009733, GO:0009715, GO:0031540, GO:0005515, GO:0009629, GO:0005783, GO:0005634
	29423730	chalcone and stilbene synthase family protein	GO:0005515,GO:0009926,GO:0010224,GO:0031540,GO:0009611,GO:0009753,GO:0009629,GO:0009733,GO:0009813,GO:0009411,GO:0009718,GO:0009744,GO:0009715,GO:0016210,GO:0006979
	Contig5670	cationic amino acid transporter 9	GO:0015326,GO:0006635,GO:0016558
	Contig7475	basic transcription factor 3	GO:0003700, GO:0005515, GO:0009651
	Contig7463	nadh dehydrogenase 1 alpha subcomplex 9	GO:0006511, GO:0005747, GO:0009651, GO:0051788, GO:0080129, GO:0000166, GO:0050662, GO:0009853, GO:0003824
	Contig8001	armadillo-repeat containing protein	GO:0006312, GO:0009560, GO:0048366, GO:0009908, GO:0005634
----------------------	----------------------	-----------------------------------------------------------------------------------	--------------------------------------------------------------------------------------------------------------------------------
bol-miR157k	Contig1503	squamosa promoter-binding-like protein 4	GO:0006355, GO:0010228, GO:0008361, GO:0009860, GO:0042127, GO:0048366, GO:0048653, GO:0009827
	Contig9457	squamosa promoter-binding-like protein 10	GO:0048510, GO:0010358, GO:0003677, GO:0003700, GO:0048653, GO:0045893, GO:0005634
	Contig7604	squamosa promoter-binding-like protein 11	GO:0003700, GO:0042744, GO:0009827, GO:0010413, GO:2000025, GO:0048481, GO:0010229, GO:0048765, GO:0032880, GO:0048653, GO:0033044, GO:0009911, GO:0045492, GO:0010358, GO:0009886, GO:0010090, GO:0042742, GO:0009556, GO:0009741, GO:0042127, GO:0050665, GO:0005886, GO:0048510, GO:0055070, GO:0045010, GO:0010228, GO:0008361, GO:0003677, GO:0016926, GO:0048193, GO:0007155, GO:0010321, GO:0045893, GO:…
	336181181	exocyst subunit exo70 family protein a1	GO:0006904,GO:0010102,GO:0032502,GO:0042814,GO:0048364,GO:0048354,GO:0000919,GO:0005515,GO:0000902,GO:0006096,GO:0006605,GO:0006623,GO:0006833,GO:0006972,GO:0007030,GO:0009266,GO:0009651,GO:0016049,GO:0046686,GO:0048193,GO:0048767,GO:0060918,GO:1901703
	Contig10650	leucine-rich repeat protein kinase-like protein	GO:0004674, GO:0045088, GO:0009628, GO:0006996, GO:0007169, GO:0048653, GO:0016049, GO:0048509, GO:0009886, GO:0016458, GO:0071554, GO:0005886, GO:0009056, GO:0005515, GO:0034645, GO:0005524, GO:0030154, GO:0048523, GO:0006810, GO:0065008, GO:0033554, GO:0009755, GO:0048589, GO:0005976, GO:0051707, GO:0006468, GO:0009507, GO:0040029
	Contig7475	basic transcription factor 3	GO:0003700, GO:0005515, GO:0009651
	Contig10508	f-type h+-transporting atpase subunit b	GO:0031348, GO:0006098, GO:0009853, GO:0009595, GO:0009941, GO:0009867, GO:0009697, GO:0035304, GO:0009862, GO:0043085, GO:0010363, GO:0010310, GO:0010207, GO:0010200, GO:0006612, GO:0043900, GO:0015078, GO:0050832, GO:0042742, GO:0002831, GO:0000165, GO:0015986, GO:0019761, GO:0009409, GO:0009657, GO:0009535, GO:0006364
	Contig12383	decapping 5-like protein	GO:0006412, GO:0033962, GO:0005515, GO:0044444, GO:0050794
	Contig7463	nadh dehydrogenase 1 alpha subcomplex 9	GO:0006511, GO:0005747, GO:0009651, GO:0051788, GO:0080129, GO:0000166, GO:0050662, GO:0009853, GO:0003824
	Contig9425	translation initiation factor eif-2 gamma subunit	GO:0003743,GO:0008135,GO:0009220
	Contig1530	uncharacterized protein	GO:0003674,GO:0008150
	Contig353	methyltransferase pmt2	GO:0005794, GO:0016020
	Contig7405	dhhc-type zinc finger family protein	GO:0008150
	Contig8724	mate efflux family protein	GO:0009705, GO:0015299, GO:0015691, GO:0009611, GO:0051238, GO:0009620, GO:0009624, GO:0009753, GO:0010023, GO:0009507, GO:0006855, GO:0009695, GO:0015238, GO:0005886, GO:0010231
	Contig11782	c2h2-like zinc finger protein	GO:0003700, GO:0009965, GO:0048573, GO:0010363, GO:0009937, GO:0009959, GO:0031348, GO:0010029, GO:0010260, GO:0009867, GO:0009590, GO:0006612, GO:0010167, GO:0044212, GO:0016558, GO:0010310, GO:0010431, GO:2000904, GO:0048510, GO:0009657, GO:0043621, GO:0008270, GO:0009862, GO:0010031, GO:0030154, GO:0006417, GO:0046982, GO:0010106, GO:0045893, GO:0035304, GO:0009958, GO:0000165, GO:0015706, GO:…
	Contig7340	cipk1 interacting protein ect2	GO:0005829, GO:0009805, GO:0009086, GO:0022402, GO:0009611, GO:0009963, GO:0005515, GO:0000394, GO:0019722, GO:0005634
	Contig7383	transmembrane fragile-x-f-associated protein	GO:0008270, GO:0005829
	Contig11020	monodehydroascorbate reductase	GO:0006094, GO:0050660, GO:0009941, GO:0009611, GO:0042744, GO:0048046, GO:0009805, GO:0009867, GO:0010319, GO:0009414, GO:0016656, GO:0009055, GO:0009610, GO:0005829, GO:0042538, GO:0010043, GO:0006096, GO:0009570, GO:0006598, GO:0042398, GO:0019761, GO:0009695, GO:0046686, GO:0009409, GO:0009738, GO:0055114, GO:0043903, GO:0005886, GO:0005782, GO:0005524, GO:0009723, GO:0009733, GO:0005778, GO:…
----------------------	----------------------	-----------------------------------------------------------------------------------	--------------------------------------------------------------------------------------------------------------------------------
bol-miR157m	Contig1503	squamosa promoter-binding-like protein 4	GO:0006355, GO:0010228, GO:0008361, GO:0009860, GO:0042127, GO:0048366, GO:0048653, GO:0009827
	Contig9457	squamosa promoter-binding-like protein 10	GO:0048510, GO:0010358, GO:0003677, GO:0003700, GO:0048653, GO:0045893, GO:0005634
	Contig7604	squamosa promoter-binding-like protein 11	GO:0003700, GO:0042744, GO:0009827, GO:0010413, GO:2000025, GO:0048481, GO:0010229, GO:0048765, GO:0032880, GO:0048653, GO:0033044, GO:0009911, GO:0045492, GO:0010358, GO:0009886, GO:0010090, GO:0042742, GO:0009556, GO:0009741, GO:0042127, GO:0050665, GO:0005886, GO:0048510, GO:0055070, GO:0045010, GO:0010228, GO:0008361, GO:0003677, GO:0016926, GO:0048193, GO:0007155, GO:0010321, GO:0045893, GO:…
	336181181	exocyst subunit exo70 family protein a1	GO:0006904,GO:0010102,GO:0032502,GO:0042814,GO:0048364,GO:0048354,GO:0000919,GO:0005515,GO:0000902,GO:0006096,GO:0006605,GO:0006623,GO:0006833,GO:0006972,GO:0007030,GO:0009266,GO:0009651,GO:0016049,GO:0046686,GO:0048193,GO:0048767,GO:0060918,GO:1901703
	Contig10650	leucine-rich repeat protein kinase-like protein	GO:0004674, GO:0045088, GO:0009628, GO:0006996, GO:0007169, GO:0048653, GO:0016049, GO:0048509, GO:0009886, GO:0016458, GO:0071554, GO:0005886, GO:0009056, GO:0005515, GO:0034645, GO:0005524, GO:0030154, GO:0048523, GO:0006810, GO:0065008, GO:0033554, GO:0009755, GO:0048589, GO:0005976, GO:0051707, GO:0006468, GO:0009507, GO:0040029
	Contig7475	basic transcription factor 3	GO:0003700, GO:0005515, GO:0009651
	Contig10508	f-type h+-transporting atpase subunit b	GO:0031348, GO:0006098, GO:0009853, GO:0009595, GO:0009941, GO:0009867, GO:0009697, GO:0035304, GO:0009862, GO:0043085, GO:0010363, GO:0010310, GO:0010207, GO:0010200, GO:0006612, GO:0043900, GO:0015078, GO:0050832, GO:0042742, GO:0002831, GO:0000165, GO:0015986, GO:0019761, GO:0009409, GO:0009657, GO:0009535, GO:0006364
	Contig12383	decapping 5-like protein	GO:0006412, GO:0033962, GO:0005515, GO:0044444, GO:0050794
	Contig7463	nadh dehydrogenase 1 alpha subcomplex 9	GO:0006511, GO:0005747, GO:0009651, GO:0051788, GO:0080129, GO:0000166, GO:0050662, GO:0009853, GO:0003824
	Contig9425	translation initiation factor eif-2 gamma subunit	GO:0003743,GO:0008135,GO:0009220
	Contig1530	uncharacterized protein	GO:0003674,GO:0008150
	Contig353	methyltransferase pmt2	GO:0005794, GO:0016020
	Contig7405	dhhc-type zinc finger family protein	GO:0008150
	Contig8724	mate efflux family protein	GO:0009705, GO:0015299, GO:0015691, GO:0009611, GO:0051238, GO:0009620, GO:0009624, GO:0009753, GO:0010023, GO:0009507, GO:0006855, GO:0009695, GO:0015238, GO:0005886, GO:0010231
	Contig11782	c2h2-like zinc finger protein	GO:0003700, GO:0009965, GO:0048573, GO:0010363, GO:0009937, GO:0009959, GO:0031348, GO:0010029, GO:0010260, GO:0009867, GO:0009590, GO:0006612, GO:0010167, GO:0044212, GO:0016558, GO:0010310, GO:0010431, GO:2000904, GO:0048510, GO:0009657, GO:0043621, GO:0008270, GO:0009862, GO:0010031, GO:0030154, GO:0006417, GO:0046982, GO:0010106, GO:0045893, GO:0035304, GO:0009958, GO:0000165, GO:0015706, GO:…
	Contig7340	cipk1 interacting protein ect2	GO:0005829, GO:0009805, GO:0009086, GO:0022402, GO:0009611, GO:0009963, GO:0005515, GO:0000394, GO:0019722, GO:0005634
	Contig7383	transmembrane fragile-x-f-associated protein	GO:0008270, GO:0005829
	Contig11020	monodehydroascorbate reductase	GO:0006094, GO:0050660, GO:0009941, GO:0009611, GO:0042744, GO:0048046, GO:0009805, GO:0009867, GO:0010319, GO:0009414, GO:0016656, GO:0009055, GO:0009610, GO:0005829, GO:0042538, GO:0010043, GO:0006096, GO:0009570, GO:0006598, GO:0042398, GO:0019761, GO:0009695, GO:0046686, GO:0009409, GO:0009738, GO:0055114, GO:0043903, GO:0005886, GO:0005782, GO:0005524, GO:0009723, GO:0009733, GO:0005778, GO:…
----------------------	----------------------	-----------------------------------------------------------------------------------	--------------------------------------------------------------------------------------------------------------------------------
bol-miR157r	Contig1503	squamosa promoter-binding-like protein 4	GO:0006355, GO:0010228, GO:0008361, GO:0009860, GO:0042127, GO:0048366, GO:0048653, GO:0009827
	Contig9457	squamosa promoter-binding-like protein 10	GO:0048510, GO:0010358, GO:0003677, GO:0003700, GO:0048653, GO:0045893, GO:0005634
	Contig7604	squamosa promoter-binding-like protein 11	GO:0003700, GO:0042744, GO:0009827, GO:0010413, GO:2000025, GO:0048481, GO:0010229, GO:0048765, GO:0032880, GO:0048653, GO:0033044, GO:0009911, GO:0045492, GO:0010358, GO:0009886, GO:0010090, GO:0042742, GO:0009556, GO:0009741, GO:0042127, GO:0050665, GO:0005886, GO:0048510, GO:0055070, GO:0045010, GO:0010228, GO:0008361, GO:0003677, GO:0016926, GO:0048193, GO:0007155, GO:0010321, GO:0045893, GO:…
	336181181	exocyst subunit exo70 family protein a1	GO:0006904,GO:0010102,GO:0032502,GO:0042814,GO:0048364,GO:0048354,GO:0000919,GO:0005515,GO:0000902,GO:0006096,GO:0006605,GO:0006623,GO:0006833,GO:0006972,GO:0007030,GO:0009266,GO:0009651,GO:0016049,GO:0046686,GO:0048193,GO:0048767,GO:0060918,GO:1901703
	Contig10650	leucine-rich repeat protein kinase-like protein	GO:0004674, GO:0045088, GO:0009628, GO:0006996, GO:0007169, GO:0048653, GO:0016049, GO:0048509, GO:0009886, GO:0016458, GO:0071554, GO:0005886, GO:0009056, GO:0005515, GO:0034645, GO:0005524, GO:0030154, GO:0048523, GO:0006810, GO:0065008, GO:0033554, GO:0009755, GO:0048589, GO:0005976, GO:0051707, GO:0006468, GO:0009507, GO:0040029
	Contig7475	basic transcription factor 3	GO:0003700, GO:0005515, GO:0009651
	Contig10508	f-type h+-transporting atpase subunit b	GO:0031348, GO:0006098, GO:0009853, GO:0009595, GO:0009941, GO:0009867, GO:0009697, GO:0035304, GO:0009862, GO:0043085, GO:0010363, GO:0010310, GO:0010207, GO:0010200, GO:0006612, GO:0043900, GO:0015078, GO:0050832, GO:0042742, GO:0002831, GO:0000165, GO:0015986, GO:0019761, GO:0009409, GO:0009657, GO:0009535, GO:0006364
	Contig12383	decapping 5-like protein	GO:0006412, GO:0033962, GO:0005515, GO:0044444, GO:0050794
	Contig7463	nadh dehydrogenase 1 alpha subcomplex 9	GO:0006511, GO:0005747, GO:0009651, GO:0051788, GO:0080129, GO:0000166, GO:0050662, GO:0009853, GO:0003824
	Contig9425	translation initiation factor eif-2 gamma subunit	GO:0003743,GO:0008135,GO:0009220
	Contig1530	uncharacterized protein	GO:0003674,GO:0008150
	Contig353	methyltransferase pmt2	GO:0005794, GO:0016020
	Contig7405	dhhc-type zinc finger family protein	GO:0008150
	Contig8724	mate efflux family protein	GO:0009705, GO:0015299, GO:0015691, GO:0009611, GO:0051238, GO:0009620, GO:0009624, GO:0009753, GO:0010023, GO:0009507, GO:0006855, GO:0009695, GO:0015238, GO:0005886, GO:0010231
	Contig11782	c2h2-like zinc finger protein	GO:0003700, GO:0009965, GO:0048573, GO:0010363, GO:0009937, GO:0009959, GO:0031348, GO:0010029, GO:0010260, GO:0009867, GO:0009590, GO:0006612, GO:0010167, GO:0044212, GO:0016558, GO:0010310, GO:0010431, GO:2000904, GO:0048510, GO:0009657, GO:0043621, GO:0008270, GO:0009862, GO:0010031, GO:0030154, GO:0006417, GO:0046982, GO:0010106, GO:0045893, GO:0035304, GO:0009958, GO:0000165, GO:0015706, GO:…
	Contig7340	cipk1 interacting protein ect2	GO:0005829, GO:0009805, GO:0009086, GO:0022402, GO:0009611, GO:0009963, GO:0005515, GO:0000394, GO:0019722, GO:0005634
	Contig7383	transmembrane fragile-x-f-associated protein	GO:0008270, GO:0005829
	Contig11020	monodehydroascorbate reductase	GO:0006094, GO:0050660, GO:0009941, GO:0009611, GO:0042744, GO:0048046, GO:0009805, GO:0009867, GO:0010319, GO:0009414, GO:0016656, GO:0009055, GO:0009610, GO:0005829, GO:0042538, GO:0010043, GO:0006096, GO:0009570, GO:0006598, GO:0042398, GO:0019761, GO:0009695, GO:0046686, GO:0009409, GO:0009738, GO:0055114, GO:0043903, GO:0005886, GO:0005782, GO:0005524, GO:0009723, GO:0009733, GO:0005778, GO:…
----------------------	----------------------	-----------------------------------------------------------------------------------	--------------------------------------------------------------------------------------------------------------------------------
bol-miR158	Contig10151	ankyrin repeats-containing protein	GO:0005886
	Contig6441	glutamate--glyoxylate aminotransferase 2	GO:0009853, GO:0048046, GO:0004021, GO:0016020, GO:0010264, GO:0009505, GO:0005773, GO:0070887, GO:0051707, GO:0010033, GO:0006751, GO:0005777, GO:0005829, GO:0008453, GO:0008652, GO:0009570, GO:0001666, GO:0050789, GO:0009506, GO:0006952, GO:0006979, GO:0047958, GO:0016756
	Contig5952	rna recognition motif-containing protein	GO:0003723, GO:0000398, GO:0000166
	Contig11908	transportin 1	GO:0009793,GO:0016829,GO:0009165,GO:0052541,GO:0052546
	Contig12500	glutaredoxin-related protein	GO:0050794, GO:0005773
	Contig5083	membrane-anchored ubiquitin-fold protein 2	GO:0030244,GO:0048193
	Contig8365	f-box protein	GO:0009788, GO:0044238, GO:0051276, GO:0007059, GO:0010119, GO:0007127, GO:0042631, GO:0005515, GO:0044237
	Contig3352	er associated membrane protein kms1	GO:0003674,GO:0008150
	Contig10739	gdsl esterase lipase	GO:0009750, GO:0010103, GO:0048046, GO:0000038, GO:0050525, GO:0006833, GO:0042631, GO:0005615, GO:0005618, GO:0009751, GO:0042538, GO:0042335, GO:0090406, GO:0009534, GO:0045893, GO:0004091, GO:0005634, GO:0010226
	Contig5624	s2p-like metalloprotease	GO:0003677,GO:0006355,GO:0000979,GO:0010019,GO:0045893
	Contig2336	secretory carrier-associated membrane protein 3	GO:0006944, GO:0022857, GO:0005794, GO:0005886, GO:0016192, GO:0016021, GO:0005829, GO:0005739, GO:0015031
	Contig1306	bifunctional -l-arabinofuranosidase	GO:0045493, GO:0009506, GO:0009505, GO:0005774, GO:0010214, GO:0046556, GO:0046685, GO:0009507, GO:0009044, GO:0048046
	Contig10636	glycine-rich rna-binding protein 2	GO:0003723,GO:0009409,GO:0045087,GO:0008266,GO:0009737,GO:0009697,GO:0009814,GO:0019684,GO:0042742
	Contig6949	f-box protein	GO:0045491, GO:0005829
	Contig2971	udp-glycosyltransferase 79b7	GO:0016757
	Contig3656	ergosterol biosynthetic protein 28-like protein	GO:0016021, GO:0019745, GO:0016126
----------------------	----------------------	-----------------------------------------------------------------------------------	--------------------------------------------------------------------------------------------------------------------------------
bol-miR158h	Contig10151	ankyrin repeats-containing protein	GO:0005886
	Contig6441	glutamate--glyoxylate aminotransferase 2	GO:0009853, GO:0048046, GO:0004021, GO:0016020, GO:0010264, GO:0009505, GO:0005773, GO:0070887, GO:0051707, GO:0010033, GO:0006751, GO:0005777, GO:0005829, GO:0008453, GO:0008652, GO:0009570, GO:0001666, GO:0050789, GO:0009506, GO:0006952, GO:0006979, GO:0047958, GO:0016756
	Contig5952	rna recognition motif-containing protein	GO:0003723, GO:0000398, GO:0000166
	Contig11908	transportin 1	GO:0009793,GO:0016829,GO:0009165,GO:0052541,GO:0052546
	Contig12500	glutaredoxin-related protein	GO:0050794, GO:0005773
	Contig5083	membrane-anchored ubiquitin-fold protein 2	GO:0030244,GO:0048193
	Contig8365	f-box protein	GO:0009788, GO:0044238, GO:0051276, GO:0007059, GO:0010119, GO:0007127, GO:0042631, GO:0005515, GO:0044237
	Contig3352	er associated membrane protein kms1	GO:0003674,GO:0008150
	Contig10739	gdsl esterase lipase	GO:0009750, GO:0010103, GO:0048046, GO:0000038, GO:0050525, GO:0006833, GO:0042631, GO:0005615, GO:0005618, GO:0009751, GO:0042538, GO:0042335, GO:0090406, GO:0009534, GO:0045893, GO:0004091, GO:0005634, GO:0010226
	Contig5624	s2p-like metalloprotease	GO:0003677,GO:0006355,GO:0000979,GO:0010019,GO:0045893
	Contig2336	secretory carrier-associated membrane protein 3	GO:0006944, GO:0022857, GO:0005794, GO:0005886, GO:0016192, GO:0016021, GO:0005829, GO:0005739, GO:0015031
	Contig1306	bifunctional -l-arabinofuranosidase	GO:0045493, GO:0009506, GO:0009505, GO:0005774, GO:0010214, GO:0046556, GO:0046685, GO:0009507, GO:0009044, GO:0048046
	Contig10636	glycine-rich rna-binding protein 2	GO:0003723,GO:0009409,GO:0045087,GO:0008266,GO:0009737,GO:0009697,GO:0009814,GO:0019684,GO:0042742
	Contig6949	f-box protein	GO:0045491, GO:0005829
	Contig2971	udp-glycosyltransferase 79b7	GO:0016757
	Contig3656	ergosterol biosynthetic protein 28-like protein	GO:0016021, GO:0019745, GO:0016126
----------------------	----------------------	-----------------------------------------------------------------------------------	--------------------------------------------------------------------------------------------------------------------------------
bol-miR158h*	18141292	hexokinase 2	GO:0006979, GO:0012501, GO:0010224, GO:0008270, GO:0009750, GO:0009414, GO:0005739, GO:0009651, GO:0009409, GO:0009536, GO:0009408, GO:0005774, GO:0080147, GO:0005524, GO:0010255, GO:0005515, GO:0006096, GO:0009747, GO:0004340, GO:0005634, GO:0006974, GO:0008865
	Contig7466	26s proteasome regulatory subunit s2 1a	GO:0043161, GO:0005829, GO:0043248, GO:0008540, GO:0051726, GO:0051788, GO:0009506, GO:0007010, GO:0043130, GO:0030234, GO:0042176, GO:0006094, GO:0009630, GO:0005634, GO:0005886
	Contig9679	transport protein sec31	GO:0009506, GO:0006499, GO:0016020, GO:0005829, GO:0006007, GO:0080008
	Contig9815	o-fucosyltransferase family protein	GO:0005794
	Contig11526	uncharacterized protein	GO:0009941
	Contig11067	membrane-associated kinase regulator	GO:0009741, GO:0019210
	Contig12567	tetratricopeptide repeat domain-containing protein	GO:0009789, GO:0016049, GO:0005739, GO:0009651, GO:0030243, GO:0045454, GO:0010305, GO:0005515, GO:0009742, GO:0009832, GO:0009734
	Contig4333	glycine-rich protein 19	GO:0045735, GO:0009859, GO:0012511, GO:0016021, GO:0008289, GO:0019953, GO:0019915, GO:0009860, GO:0031012, GO:0005576, GO:0009827
	Contig5918	3-oxoacyl-synthase II	GO:0019684, GO:0009072, GO:0000096, GO:0009631, GO:0016117, GO:0000038, GO:0006636, GO:0009793, GO:0030243, GO:0044272, GO:0019288, GO:0006766, GO:0006546, GO:0019748, GO:0009106, GO:0015995, GO:0009108, GO:0019216, GO:0008652, GO:0009570, GO:0009695, GO:0042335, GO:0009416, GO:0004315, GO:0009832, GO:0016049, GO:0006733, GO:0009117
	Contig1499	far1-related protein	GO:0044238, GO:0044260, GO:0048518, GO:0050794, GO:0009639
	18141290	hexokinase 2	GO:0006979, GO:0012501, GO:0010224, GO:0008270, GO:0009750, GO:0009414, GO:0005739, GO:0009651, GO:0009409, GO:0009536, GO:0009408, GO:0005774, GO:0080147, GO:0005524, GO:0010255, GO:0005515, GO:0006096, GO:0009747, GO:0004340, GO:0005634, GO:0006974, GO:0008865
	Contig3037	f-box kelch-repeat protein	GO:0005829, GO:0009610, GO:0000041, GO:0019375, GO:0042631, GO:0016036, GO:0005634
	Contig7288	ribonuclease h-like protein	GO:0044238
	Contig12930	atp synthase subunit g protein	GO:0051788, GO:0009853, GO:0080129, GO:0015078, GO:0006511, GO:0015986, GO:0046686, GO:0019932, GO:0000276, GO:0006626
	Contig5944	bromodomain and extraterminal domain protein 9	GO:0005515,GO:0009409,GO:0009651,GO:0009737,GO:0045892,GO:0051365,GO:0010200
----------------------	----------------------	-----------------------------------------------------------------------------------	--------------------------------------------------------------------------------------------------------------------------------
bol-miR159	Contig8675	myb domain protein 9	GO:0009611, GO:0009631, GO:0009744, GO:0009739, GO:0009805, GO:0009867, GO:0009414, GO:0002679, GO:0009873, GO:0010200, GO:0000902, GO:0010118, GO:0045892, GO:0015824, GO:0009751, GO:0042538, GO:0080091, GO:0051555, GO:0010224, GO:0003677, GO:0006598, GO:0042398, GO:0009695, GO:0042335, GO:0052542, GO:0046686, GO:0006857, GO:0009738, GO:0003700, GO:0016049, GO:0045893, GO:2000762, GO:0009909, GO:…
	Contig13075	btb poz domain with wd40 yvtn repeat-containing protein	GO:0008076, GO:0005249, GO:0006813
	Contig2287	aaa-type atpase family protein	GO:0009560, GO:0034968, GO:0000741, GO:0009909, GO:0009220, GO:0005524, GO:0016887
	Contig6070	uncharacterized protein	GO:0009965, GO:0006661, GO:0030154, GO:0009535, GO:0045893
	Contig11005	uncharacterized protein	GO:0009965, GO:0006661, GO:0030154, GO:0009535, GO:0045893
	Contig1085	protein exordium like 2	GO:0005829, GO:0016298, GO:0009506, GO:0040007, GO:0009741, GO:0010584, GO:0016746, GO:0009505, GO:0019953, GO:0004091, GO:0046685, GO:0005576, GO:0050832, GO:0016020, GO:0005794, GO:0016126, GO:0009612
	Contig9523	uncharacterized protein	GO:0009086, GO:0043182, GO:0009616, GO:0010050, GO:0042538, GO:0000394, GO:0005783, GO:0005794
	Contig1158	f-box kelch-repeat protein skip11	GO:0019375, GO:0009610, GO:0016036, GO:0042631, GO:0005634
	Contig8942	probable mitochondrial-processing peptidase subunit beta	GO:0070013, GO:0044237, GO:0005743, GO:0050896, GO:0046872, GO:0009056, GO:0044238
	Contig894	autophagy-related protein 1b	GO:0016301
	Contig12785	homeobox-leucine zipper protein hdg2	GO:0010103, GO:0031047, GO:0009957, GO:0009911, GO:0006355, GO:0010075, GO:0048825, GO:0016226, GO:0006473, GO:0043565, GO:0010228, GO:0003700, GO:0042803, GO:0006349, GO:0005634, GO:0010062, GO:0048481, GO:0010027, GO:0010091
	Contig5641	tropinone reductase-like protein	GO:0005829, GO:0016556, GO:0015706, GO:0010264, GO:0006098, GO:0010106, GO:0004022, GO:0006826, GO:0000023, GO:0019252, GO:0007568, GO:0000166, GO:0010167, GO:0002213, GO:0015979, GO:0046686, GO:0080167, GO:0043085
	Contig9944	tic22-like family protein	GO:0009165
	Contig2249	inositol phosphorylceramide synthase 3	GO:0030148,GO:0045140,GO:0006612,GO:0006944,GO:0009723,GO:0010200,GO:0010363,GO:0043069,GO:0050832
	151384082	phenylalanine ammonia-lyase 2	GO:0010413, GO:0006979, GO:0006952, GO:0006598, GO:0005829, GO:0009805, GO:0010224, GO:0045548, GO:0009611, GO:0006559, GO:0009963, GO:0042398, GO:0009555, GO:0045492, GO:0046274, GO:0009819, GO:0046244, GO:0080167
	Contig9910	aspartate aminotransferase	GO:0033854, GO:0009095, GO:0009793, GO:0004069, GO:0009570, GO:0033853, GO:0005829
----------------------	----------------------	-----------------------------------------------------------------------------------	--------------------------------------------------------------------------------------------------------------------------------
bol-miR159a	Contig8675	myb domain protein 9	GO:0009611, GO:0009631, GO:0009744, GO:0009739, GO:0009805, GO:0009867, GO:0009414, GO:0002679, GO:0009873, GO:0010200, GO:0000902, GO:0010118, GO:0045892, GO:0015824, GO:0009751, GO:0042538, GO:0080091, GO:0051555, GO:0010224, GO:0003677, GO:0006598, GO:0042398, GO:0009695, GO:0042335, GO:0052542, GO:0046686, GO:0006857, GO:0009738, GO:0003700, GO:0016049, GO:0045893, GO:2000762, GO:0009909, GO:…
	Contig2286	btb poz domain with wd40 yvtn repeat-containing protein	GO:0008076, GO:0005249, GO:0006813
	Contig2287	aaa-type atpase family protein	GO:0009560, GO:0034968, GO:0000741, GO:0009909, GO:0009220, GO:0005524, GO:0016887
	Contig6070	uncharacterized protein	GO:0009965, GO:0006661, GO:0030154, GO:0009535, GO:0045893
	Contig11005	uncharacterized protein	GO:0009965, GO:0006661, GO:0030154, GO:0009535, GO:0045893
	Contig1085	protein exordium like 2	GO:0005829, GO:0016298, GO:0009506, GO:0040007, GO:0009741, GO:0010584, GO:0016746, GO:0009505, GO:0019953, GO:0004091, GO:0046685, GO:0005576, GO:0050832, GO:0016020, GO:0005794, GO:0016126, GO:0009612
	Contig9523	uncharacterized protein	GO:0009086, GO:0043182, GO:0009616, GO:0010050, GO:0042538, GO:0000394, GO:0005783, GO:0005794
	Contig1087	f-box kelch-repeat protein skip11	GO:0019375, GO:0009610, GO:0016036, GO:0042631, GO:0005634
	Contig8942	probable mitochondrial-processing peptidase subunit beta	GO:0070013, GO:0044237, GO:0005743, GO:0050896, GO:0046872, GO:0009056, GO:0044238
	Contig894	autophagy-related protein 1b	GO:0016301
	Contig12785	homeobox-leucine zipper protein hdg2	GO:0010103, GO:0031047, GO:0009957, GO:0009911, GO:0006355, GO:0010075, GO:0048825, GO:0016226, GO:0006473, GO:0043565, GO:0010228, GO:0003700, GO:0042803, GO:0006349, GO:0005634, GO:0010062, GO:0048481, GO:0010027, GO:0010091
	Contig5641	tropinone reductase-like protein	GO:0005829, GO:0016556, GO:0015706, GO:0010264, GO:0006098, GO:0010106, GO:0004022, GO:0006826, GO:0000023, GO:0019252, GO:0007568, GO:0000166, GO:0010167, GO:0002213, GO:0015979, GO:0046686, GO:0080167, GO:0043085
	Contig9944	tic22-like family protein	GO:0009165
	Contig2249	inositol phosphorylceramide synthase 3	GO:0030148,GO:0045140,GO:0006612,GO:0006944,GO:0009723,GO:0010200,GO:0010363,GO:0043069,GO:0050832
	151384082	phenylalanine ammonia-lyase 2	GO:0010413, GO:0006979, GO:0006952, GO:0006598, GO:0005829, GO:0009805, GO:0010224, GO:0045548, GO:0009611, GO:0006559, GO:0009963, GO:0042398, GO:0009555, GO:0045492, GO:0046274, GO:0009819, GO:0046244, GO:0080167
	Contig9910	aspartate aminotransferase	GO:0033854, GO:0009095, GO:0009793, GO:0004069, GO:0009570, GO:0033853, GO:0005829
----------------------	----------------------	-----------------------------------------------------------------------------------	--------------------------------------------------------------------------------------------------------------------------------
bol-miR159c	Contig8675	myb domain protein 9	GO:0009611, GO:0009631, GO:0009744, GO:0009739, GO:0009805, GO:0009867, GO:0009414, GO:0002679, GO:0009873, GO:0010200, GO:0000902, GO:0010118, GO:0045892, GO:0015824, GO:0009751, GO:0042538, GO:0080091, GO:0051555, GO:0010224, GO:0003677, GO:0006598, GO:0042398, GO:0009695, GO:0042335, GO:0052542, GO:0046686, GO:0006857, GO:0009738, GO:0003700, GO:0016049, GO:0045893, GO:2000762, GO:0009909, GO:…
	Contig2286	btb poz domain with wd40 yvtn repeat-containing protein	GO:0008076, GO:0005249, GO:0006813
	Contig2287	aaa-type atpase family protein	GO:0009560, GO:0034968, GO:0000741, GO:0009909, GO:0009220, GO:0005524, GO:0016887
	Contig6070	uncharacterized protein	GO:0009965, GO:0006661, GO:0030154, GO:0009535, GO:0045893
	Contig11005	uncharacterized protein	GO:0009965, GO:0006661, GO:0030154, GO:0009535, GO:0045893
	Contig1085	protein exordium like 2	GO:0005829, GO:0016298, GO:0009506, GO:0040007, GO:0009741, GO:0010584, GO:0016746, GO:0009505, GO:0019953, GO:0004091, GO:0046685, GO:0005576, GO:0050832, GO:0016020, GO:0005794, GO:0016126, GO:0009612
	Contig9523	uncharacterized protein	GO:0009086, GO:0043182, GO:0009616, GO:0010050, GO:0042538, GO:0000394, GO:0005783, GO:0005794
	Contig1087	f-box kelch-repeat protein skip11	GO:0019375, GO:0009610, GO:0016036, GO:0042631, GO:0005634
	Contig8942	probable mitochondrial-processing peptidase subunit beta	GO:0070013, GO:0044237, GO:0005743, GO:0050896, GO:0046872, GO:0009056, GO:0044238
	Contig894	autophagy-related protein 1b	GO:0016301
	Contig12785	homeobox-leucine zipper protein hdg2	GO:0010103, GO:0031047, GO:0009957, GO:0009911, GO:0006355, GO:0010075, GO:0048825, GO:0016226, GO:0006473, GO:0043565, GO:0010228, GO:0003700, GO:0042803, GO:0006349, GO:0005634, GO:0010062, GO:0048481, GO:0010027, GO:0010091
	Contig5641	tropinone reductase-like protein	GO:0005829, GO:0016556, GO:0015706, GO:0010264, GO:0006098, GO:0010106, GO:0004022, GO:0006826, GO:0000023, GO:0019252, GO:0007568, GO:0000166, GO:0010167, GO:0002213, GO:0015979, GO:0046686, GO:0080167, GO:0043085
	Contig9944	tic22-like family protein	GO:0009165
	Contig2249	inositol phosphorylceramide synthase 3	GO:0030148,GO:0045140,GO:0006612,GO:0006944,GO:0009723,GO:0010200,GO:0010363,GO:0043069,GO:0050832
	151384082	phenylalanine ammonia-lyase 2	GO:0010413, GO:0006979, GO:0006952, GO:0006598, GO:0005829, GO:0009805, GO:0010224, GO:0045548, GO:0009611, GO:0006559, GO:0009963, GO:0042398, GO:0009555, GO:0045492, GO:0046274, GO:0009819, GO:0046244, GO:0080167
	Contig9910	aspartate aminotransferase	GO:0033854, GO:0009095, GO:0009793, GO:0004069, GO:0009570, GO:0033853, GO:0005829
----------------------	----------------------	-----------------------------------------------------------------------------------	--------------------------------------------------------------------------------------------------------------------------------
bol-miR159d	Contig8675	myb domain protein 9	GO:0009611, GO:0009631, GO:0009744, GO:0009739, GO:0009805, GO:0009867, GO:0009414, GO:0002679, GO:0009873, GO:0010200, GO:0000902, GO:0010118, GO:0045892, GO:0015824, GO:0009751, GO:0042538, GO:0080091, GO:0051555, GO:0010224, GO:0003677, GO:0006598, GO:0042398, GO:0009695, GO:0042335, GO:0052542, GO:0046686, GO:0006857, GO:0009738, GO:0003700, GO:0016049, GO:0045893, GO:2000762, GO:0009909, GO:…
	Contig2286	btb poz domain with wd40 yvtn repeat-containing protein	GO:0008076, GO:0005249, GO:0006813
	Contig2287	aaa-type atpase family protein	GO:0009560, GO:0034968, GO:0000741, GO:0009909, GO:0009220, GO:0005524, GO:0016887
	Contig6070	uncharacterized protein	GO:0009965, GO:0006661, GO:0030154, GO:0009535, GO:0045893
	Contig11005	uncharacterized protein	GO:0009965, GO:0006661, GO:0030154, GO:0009535, GO:0045893
	Contig1085	protein exordium like 2	GO:0005829, GO:0016298, GO:0009506, GO:0040007, GO:0009741, GO:0010584, GO:0016746, GO:0009505, GO:0019953, GO:0004091, GO:0046685, GO:0005576, GO:0050832, GO:0016020, GO:0005794, GO:0016126, GO:0009612
	Contig9523	uncharacterized protein	GO:0009086, GO:0043182, GO:0009616, GO:0010050, GO:0042538, GO:0000394, GO:0005783, GO:0005794
	Contig1087	f-box kelch-repeat protein skip11	GO:0019375, GO:0009610, GO:0016036, GO:0042631, GO:0005634
	Contig8942	probable mitochondrial-processing peptidase subunit beta	GO:0070013, GO:0044237, GO:0005743, GO:0050896, GO:0046872, GO:0009056, GO:0044238
	Contig894	autophagy-related protein 1b	GO:0016301
	Contig12785	homeobox-leucine zipper protein hdg2	GO:0010103, GO:0031047, GO:0009957, GO:0009911, GO:0006355, GO:0010075, GO:0048825, GO:0016226, GO:0006473, GO:0043565, GO:0010228, GO:0003700, GO:0042803, GO:0006349, GO:0005634, GO:0010062, GO:0048481, GO:0010027, GO:0010091
	Contig5641	tropinone reductase-like protein	GO:0005829, GO:0016556, GO:0015706, GO:0010264, GO:0006098, GO:0010106, GO:0004022, GO:0006826, GO:0000023, GO:0019252, GO:0007568, GO:0000166, GO:0010167, GO:0002213, GO:0015979, GO:0046686, GO:0080167, GO:0043085
	Contig9944	tic22-like family protein	GO:0009165
	Contig2249	inositol phosphorylceramide synthase 3	GO:0030148,GO:0045140,GO:0006612,GO:0006944,GO:0009723,GO:0010200,GO:0010363,GO:0043069,GO:0050832
	151384082	phenylalanine ammonia-lyase 2	GO:0010413, GO:0006979, GO:0006952, GO:0006598, GO:0005829, GO:0009805, GO:0010224, GO:0045548, GO:0009611, GO:0006559, GO:0009963, GO:0042398, GO:0009555, GO:0045492, GO:0046274, GO:0009819, GO:0046244, GO:0080167
	Contig9910	aspartate aminotransferase	GO:0033854, GO:0009095, GO:0009793, GO:0004069, GO:0009570, GO:0033853, GO:0005829
----------------------	----------------------	-----------------------------------------------------------------------------------	--------------------------------------------------------------------------------------------------------------------------------
bol-miR159f	Contig8675	myb domain protein 9	GO:0009611, GO:0009631, GO:0009744, GO:0009739, GO:0009805, GO:0009867, GO:0009414, GO:0002679, GO:0009873, GO:0010200, GO:0000902, GO:0010118, GO:0045892, GO:0015824, GO:0009751, GO:0042538, GO:0080091, GO:0051555, GO:0010224, GO:0003677, GO:0006598, GO:0042398, GO:0009695, GO:0042335, GO:0052542, GO:0046686, GO:0006857, GO:0009738, GO:0003700, GO:0016049, GO:0045893, GO:2000762, GO:0009909, GO:…
	Contig2286	btb poz domain with wd40 yvtn repeat-containing protein	GO:0008076, GO:0005249, GO:0006813
	Contig2287	aaa-type atpase family protein	GO:0009560, GO:0034968, GO:0000741, GO:0009909, GO:0009220, GO:0005524, GO:0016887
	Contig6070	uncharacterized protein	GO:0009965, GO:0006661, GO:0030154, GO:0009535, GO:0045893
	Contig11005	uncharacterized protein	GO:0009965, GO:0006661, GO:0030154, GO:0009535, GO:0045893
	Contig1085	protein exordium like 2	GO:0005829, GO:0016298, GO:0009506, GO:0040007, GO:0009741, GO:0010584, GO:0016746, GO:0009505, GO:0019953, GO:0004091, GO:0046685, GO:0005576, GO:0050832, GO:0016020, GO:0005794, GO:0016126, GO:0009612
	Contig9523	uncharacterized protein	GO:0009086, GO:0043182, GO:0009616, GO:0010050, GO:0042538, GO:0000394, GO:0005783, GO:0005794
	Contig1087	f-box kelch-repeat protein skip11	GO:0019375, GO:0009610, GO:0016036, GO:0042631, GO:0005634
	Contig8942	probable mitochondrial-processing peptidase subunit beta	GO:0070013, GO:0044237, GO:0005743, GO:0050896, GO:0046872, GO:0009056, GO:0044238
	Contig12785	homeobox-leucine zipper protein hdg2	GO:0010103, GO:0031047, GO:0009957, GO:0009911, GO:0006355, GO:0010075, GO:0048825, GO:0016226, GO:0006473, GO:0043565, GO:0010228, GO:0003700, GO:0042803, GO:0006349, GO:0005634, GO:0010062, GO:0048481, GO:0010027, GO:0010091
	Contig894	autophagy-related protein 1b	GO:0016301
	Contig2249	inositol phosphorylceramide synthase 3	GO:0030148,GO:0045140,GO:0006612,GO:0006944,GO:0009723,GO:0010200,GO:0010363,GO:0043069,GO:0050832
	Contig9944	tic22-like family protein	GO:0009165
	151384082	phenylalanine ammonia-lyase 2	GO:0010413, GO:0006979, GO:0006952, GO:0006598, GO:0005829, GO:0009805, GO:0010224, GO:0045548, GO:0009611, GO:0006559, GO:0009963, GO:0042398, GO:0009555, GO:0045492, GO:0046274, GO:0009819, GO:0046244, GO:0080167
	Contig9910	aspartate aminotransferase	GO:0033854, GO:0009095, GO:0009793, GO:0004069, GO:0009570, GO:0033853, GO:0005829
	Contig1815	zinc finger ccch domain-containing protein 68	GO:0003676
----------------------	----------------------	-----------------------------------------------------------------------------------	--------------------------------------------------------------------------------------------------------------------------------
bol-miR159j	Contig8675	myb domain protein 9	GO:0009611, GO:0009631, GO:0009744, GO:0009739, GO:0009805, GO:0009867, GO:0009414, GO:0002679, GO:0009873, GO:0010200, GO:0000902, GO:0010118, GO:0045892, GO:0015824, GO:0009751, GO:0042538, GO:0080091, GO:0051555, GO:0010224, GO:0003677, GO:0006598, GO:0042398, GO:0009695, GO:0042335, GO:0052542, GO:0046686, GO:0006857, GO:0009738, GO:0003700, GO:0016049, GO:0045893, GO:2000762, GO:0009909, GO:…
	Contig2286	btb poz domain with wd40 yvtn repeat-containing protein	GO:0008076, GO:0005249, GO:0006813
	Contig2287	aaa-type atpase family protein	GO:0009560, GO:0034968, GO:0000741, GO:0009909, GO:0009220, GO:0005524, GO:0016887
	Contig6070	uncharacterized protein	GO:0009965, GO:0006661, GO:0030154, GO:0009535, GO:0045893
	Contig11005	uncharacterized protein	GO:0009965, GO:0006661, GO:0030154, GO:0009535, GO:0045893
	Contig1085	protein exordium like 2	GO:0005829, GO:0016298, GO:0009506, GO:0040007, GO:0009741, GO:0010584, GO:0016746, GO:0009505, GO:0019953, GO:0004091, GO:0046685, GO:0005576, GO:0050832, GO:0016020, GO:0005794, GO:0016126, GO:0009612
	Contig9523	uncharacterized protein	GO:0009086, GO:0043182, GO:0009616, GO:0010050, GO:0042538, GO:0000394, GO:0005783, GO:0005794
	Contig1087	f-box kelch-repeat protein skip11	GO:0019375, GO:0009610, GO:0016036, GO:0042631, GO:0005634
	Contig8942	probable mitochondrial-processing peptidase subunit beta	GO:0070013, GO:0044237, GO:0005743, GO:0050896, GO:0046872, GO:0009056, GO:0044238
	Contig894	autophagy-related protein 1b	GO:0016301
	Contig12785	homeobox-leucine zipper protein hdg2	GO:0010103, GO:0031047, GO:0009957, GO:0009911, GO:0006355, GO:0010075, GO:0048825, GO:0016226, GO:0006473, GO:0043565, GO:0010228, GO:0003700, GO:0042803, GO:0006349, GO:0005634, GO:0010062, GO:0048481, GO:0010027, GO:0010091
	Contig5641	tropinone reductase-like protein	GO:0005829, GO:0016556, GO:0015706, GO:0010264, GO:0006098, GO:0010106, GO:0004022, GO:0006826, GO:0000023, GO:0019252, GO:0007568, GO:0000166, GO:0010167, GO:0002213, GO:0015979, GO:0046686, GO:0080167, GO:0043085
	Contig9944	tic22-like family protein	GO:0009165
	Contig2249	inositol phosphorylceramide synthase 3	GO:0030148,GO:0045140,GO:0006612,GO:0006944,GO:0009723,GO:0010200,GO:0010363,GO:0043069,GO:0050832
	151384082	phenylalanine ammonia-lyase 2	GO:0010413, GO:0006979, GO:0006952, GO:0006598, GO:0005829, GO:0009805, GO:0010224, GO:0045548, GO:0009611, GO:0006559, GO:0009963, GO:0042398, GO:0009555, GO:0045492, GO:0046274, GO:0009819, GO:0046244, GO:0080167
	Contig9910	aspartate aminotransferase	GO:0033854, GO:0009095, GO:0009793, GO:0004069, GO:0009570, GO:0033853, GO:0005829
----------------------	----------------------	-----------------------------------------------------------------------------------	--------------------------------------------------------------------------------------------------------------------------------
bol-miR159k	Contig8675	myb domain protein 9	GO:0009611, GO:0009631, GO:0009744, GO:0009739, GO:0009805, GO:0009867, GO:0009414, GO:0002679, GO:0009873, GO:0010200, GO:0000902, GO:0010118, GO:0045892, GO:0015824, GO:0009751, GO:0042538, GO:0080091, GO:0051555, GO:0010224, GO:0003677, GO:0006598, GO:0042398, GO:0009695, GO:0042335, GO:0052542, GO:0046686, GO:0006857, GO:0009738, GO:0003700, GO:0016049, GO:0045893, GO:2000762, GO:0009909, GO:…
	Contig2286	btb poz domain with wd40 yvtn repeat-containing protein	GO:0008076, GO:0005249, GO:0006813
	Contig2287	aaa-type atpase family protein	GO:0009560, GO:0034968, GO:0000741, GO:0009909, GO:0009220, GO:0005524, GO:0016887
	Contig6070	uncharacterized protein	GO:0009965, GO:0006661, GO:0030154, GO:0009535, GO:0045893
	Contig11005	uncharacterized protein	GO:0009965, GO:0006661, GO:0030154, GO:0009535, GO:0045893
	Contig1085	protein exordium like 2	GO:0005829, GO:0016298, GO:0009506, GO:0040007, GO:0009741, GO:0010584, GO:0016746, GO:0009505, GO:0019953, GO:0004091, GO:0046685, GO:0005576, GO:0050832, GO:0016020, GO:0005794, GO:0016126, GO:0009612
	Contig9523	uncharacterized protein	GO:0009086, GO:0043182, GO:0009616, GO:0010050, GO:0042538, GO:0000394, GO:0005783, GO:0005794
	Contig1087	f-box kelch-repeat protein skip11	GO:0019375, GO:0009610, GO:0016036, GO:0042631, GO:0005634
	Contig8942	probable mitochondrial-processing peptidase subunit beta	GO:0070013, GO:0044237, GO:0005743, GO:0050896, GO:0046872, GO:0009056, GO:0044238
	Contig894	autophagy-related protein 1b	GO:0016301
	Contig12785	homeobox-leucine zipper protein hdg2	GO:0010103, GO:0031047, GO:0009957, GO:0009911, GO:0006355, GO:0010075, GO:0048825, GO:0016226, GO:0006473, GO:0043565, GO:0010228, GO:0003700, GO:0042803, GO:0006349, GO:0005634, GO:0010062, GO:0048481, GO:0010027, GO:0010091
	Contig5641	tropinone reductase-like protein	GO:0005829, GO:0016556, GO:0015706, GO:0010264, GO:0006098, GO:0010106, GO:0004022, GO:0006826, GO:0000023, GO:0019252, GO:0007568, GO:0000166, GO:0010167, GO:0002213, GO:0015979, GO:0046686, GO:0080167, GO:0043085
	Contig9944	tic22-like family protein	GO:0009165
	Contig2249	inositol phosphorylceramide synthase 3	GO:0030148,GO:0045140,GO:0006612,GO:0006944,GO:0009723,GO:0010200,GO:0010363,GO:0043069,GO:0050832
	151384082	phenylalanine ammonia-lyase 2	GO:0010413, GO:0006979, GO:0006952, GO:0006598, GO:0005829, GO:0009805, GO:0010224, GO:0045548, GO:0009611, GO:0006559, GO:0009963, GO:0042398, GO:0009555, GO:0045492, GO:0046274, GO:0009819, GO:0046244, GO:0080167
	Contig9910	aspartate aminotransferase	GO:0033854, GO:0009095, GO:0009793, GO:0004069, GO:0009570, GO:0033853, GO:0005829
----------------------	----------------------	-----------------------------------------------------------------------------------	--------------------------------------------------------------------------------------------------------------------------------
bol-miR159m	Contig8675	myb domain protein 9	GO:0009611, GO:0009631, GO:0009744, GO:0009739, GO:0009805, GO:0009867, GO:0009414, GO:0002679, GO:0009873, GO:0010200, GO:0000902, GO:0010118, GO:0045892, GO:0015824, GO:0009751, GO:0042538, GO:0080091, GO:0051555, GO:0010224, GO:0003677, GO:0006598, GO:0042398, GO:0009695, GO:0042335, GO:0052542, GO:0046686, GO:0006857, GO:0009738, GO:0003700, GO:0016049, GO:0045893, GO:2000762, GO:0009909, GO:…
	Contig2286	btb poz domain with wd40 yvtn repeat-containing protein	GO:0008076, GO:0005249, GO:0006813
	Contig2287	aaa-type atpase family protein	GO:0009560, GO:0034968, GO:0000741, GO:0009909, GO:0009220, GO:0005524, GO:0016887
	Contig6070	uncharacterized protein	GO:0009965, GO:0006661, GO:0030154, GO:0009535, GO:0045893
	Contig11005	uncharacterized protein	GO:0009965, GO:0006661, GO:0030154, GO:0009535, GO:0045893
	Contig1085	protein exordium like 2	GO:0005829, GO:0016298, GO:0009506, GO:0040007, GO:0009741, GO:0010584, GO:0016746, GO:0009505, GO:0019953, GO:0004091, GO:0046685, GO:0005576, GO:0050832, GO:0016020, GO:0005794, GO:0016126, GO:0009612
	Contig9523	uncharacterized protein	GO:0009086, GO:0043182, GO:0009616, GO:0010050, GO:0042538, GO:0000394, GO:0005783, GO:0005794
	Contig1087	f-box kelch-repeat protein skip11	GO:0019375, GO:0009610, GO:0016036, GO:0042631, GO:0005634
	Contig8942	probable mitochondrial-processing peptidase subunit beta	GO:0070013, GO:0044237, GO:0005743, GO:0050896, GO:0046872, GO:0009056, GO:0044238
	Contig894	autophagy-related protein 1b	GO:0016301
	Contig12785	homeobox-leucine zipper protein hdg2	GO:0010103, GO:0031047, GO:0009957, GO:0009911, GO:0006355, GO:0010075, GO:0048825, GO:0016226, GO:0006473, GO:0043565, GO:0010228, GO:0003700, GO:0042803, GO:0006349, GO:0005634, GO:0010062, GO:0048481, GO:0010027, GO:0010091
	Contig5641	tropinone reductase-like protein	GO:0005829, GO:0016556, GO:0015706, GO:0010264, GO:0006098, GO:0010106, GO:0004022, GO:0006826, GO:0000023, GO:0019252, GO:0007568, GO:0000166, GO:0010167, GO:0002213, GO:0015979, GO:0046686, GO:0080167, GO:0043085
	Contig9944	tic22-like family protein	GO:0009165
	Contig2249	inositol phosphorylceramide synthase 3	GO:0030148,GO:0045140,GO:0006612,GO:0006944,GO:0009723,GO:0010200,GO:0010363,GO:0043069,GO:0050832
	151384082	phenylalanine ammonia-lyase 2	GO:0010413, GO:0006979, GO:0006952, GO:0006598, GO:0005829, GO:0009805, GO:0010224, GO:0045548, GO:0009611, GO:0006559, GO:0009963, GO:0042398, GO:0009555, GO:0045492, GO:0046274, GO:0009819, GO:0046244, GO:0080167
	Contig9910	aspartate aminotransferase	GO:0033854, GO:0009095, GO:0009793, GO:0004069, GO:0009570, GO:0033853, GO:0005829
----------------------	----------------------	-----------------------------------------------------------------------------------	--------------------------------------------------------------------------------------------------------------------------------
bol-miR160	Contig6547	atp synthase subunit epsilon	GO:0006754,GO:0046933,GO:0009853
	Contig2451	btb poz domain with wd40 yvtn repeat-containing protein	GO:0005249,GO:0006813
	Contig1131	integral membrane protein hemolysin-iii like protein	GO:0003674,GO:0008150
	Contig849	alfin-like 1 protein	GO:0005829, GO:0008270, GO:0035064, GO:0006355, GO:0003677, GO:0007067, GO:0005634
	Contig5265	aluminum activated malate transporter family protein	GO:0005253, GO:0015140, GO:0071423, GO:0009705, GO:0010044
	Contig3972	abc transporter f family member 4	GO:0005215,GO:0019243
	Contig2067	flavin-monooxygenase glucosinolate s-oxygenase 5	GO:0080104, GO:0004383, GO:0050660, GO:0042744, GO:0009740, GO:0070026, GO:0080105, GO:0005773, GO:0050661, GO:0009055, GO:0050832, GO:0080106, GO:0004499, GO:0033506, GO:0010359, GO:0080102, GO:0019825, GO:0080107, GO:0009684, GO:0019344, GO:0000041, GO:0006661, GO:0055114, GO:0031227, GO:0080103, GO:0009686
	Contig2655	protein maternal effect embryo arrest 59	GO:0003674,GO:0009793
	Contig10619	pathogenesis-related thaumatin-like protein	GO:0000911, GO:0003735, GO:0031326, GO:0005774, GO:0048653, GO:0010075, GO:0001510, GO:0009651, GO:0009506, GO:0060255, GO:0031347, GO:0007165, GO:0010033, GO:0080090, GO:0000226, GO:0005794, GO:0009817, GO:0003723, GO:0051322, GO:0008283, GO:0042545, GO:0009718, GO:0006412, GO:0009627, GO:0005730, GO:0022627, GO:0031225, GO:0009664, GO:0009507, GO:0009617
	Contig17	f-box kelch-repeat protein	GO:0004842
	Contig6018	nad -binding rossmann-fold superfamily protein	GO:0009941, GO:0006413, GO:0046777, GO:0010155, GO:0009570, GO:0000166
	Contig7759	sumo-activating enzyme subunit 1b	GO:0000085, GO:0051788, GO:0043247, GO:0006635, GO:0010332, GO:0043161, GO:0000741, GO:0051567, GO:0016579, GO:0051707, GO:0006310, GO:0019948, GO:0009407, GO:0080129, GO:0004839, GO:0006342, GO:0010388, GO:0009640, GO:0005829, GO:0010564, GO:0009560, GO:0043090, GO:0006487, GO:0004842, GO:0016567, GO:0007126, GO:0032204, GO:0006888, GO:0046686, GO:0016925, GO:0009506, GO:0045893, GO:0005886, GO:…
	Contig9116	g-protein-coupled receptor 1	GO:0000278,GO:0009908,GO:0010231,GO:0007202,GO:0032960,GO:0005515,GO:0009788,GO:0009742,GO:0009939,GO:0006571,GO:0009094,GO:0010244,GO:0009845,GO:0009738,GO:0009785,GO:0004930,GO:0009735
	Contig9022	rotamase cyclophilin 2	GO:0003755,GO:0006457,GO:0046686,GO:0001932,GO:0009416,GO:0009585,GO:0009704,GO:0009742,GO:0009785,GO:0019344,GO:0007165
	Contig8833	s-adenosyl-l-methionine-dependent methyltransferase-like protein	GO:0005829, GO:0009725, GO:0005739, GO:0071310, GO:0007165, GO:0010583, GO:0046686, GO:0009407, GO:0008168, GO:0006950
	Contig508	spc97 spc98 family of spindle pole body component	GO:0005815, GO:0000226, GO:0000922
	Contig9696	tir-nbs-lrr class disease resistance protein	GO:0006952, GO:0051707, GO:0044249, GO:0050789, GO:0043531
----------------------	----------------------	-----------------------------------------------------------------------------------	--------------------------------------------------------------------------------------------------------------------------------
bol-miR160a	Contig6547	atp synthase subunit epsilon	GO:0006754,GO:0046933,GO:0009853
	Contig2451	btb poz domain with wd40 yvtn repeat-containing protein	GO:0005249,GO:0006813
	Contig1131	integral membrane protein hemolysin-iii like protein	GO:0003674,GO:0008150
	Contig849	alfin-like 1 protein	GO:0005829, GO:0008270, GO:0035064, GO:0006355, GO:0003677, GO:0007067, GO:0005634
	Contig5265	aluminum activated malate transporter family protein	GO:0005253, GO:0015140, GO:0071423, GO:0009705, GO:0010044
	Contig3972	abc transporter f family member 4	GO:0005215,GO:0019243
	Contig2067	flavin-monooxygenase glucosinolate s-oxygenase 5	GO:0080104, GO:0004383, GO:0050660, GO:0042744, GO:0009740, GO:0070026, GO:0080105, GO:0005773, GO:0050661, GO:0009055, GO:0050832, GO:0080106, GO:0004499, GO:0033506, GO:0010359, GO:0080102, GO:0019825, GO:0080107, GO:0009684, GO:0019344, GO:0000041, GO:0006661, GO:0055114, GO:0031227, GO:0080103, GO:0009686
	Contig2655	protein maternal effect embryo arrest 59	GO:0003674,GO:0009793
	Contig10619	pathogenesis-related thaumatin-like protein	GO:0000911, GO:0003735, GO:0031326, GO:0005774, GO:0048653, GO:0010075, GO:0001510, GO:0009651, GO:0009506, GO:0060255, GO:0031347, GO:0007165, GO:0010033, GO:0080090, GO:0000226, GO:0005794, GO:0009817, GO:0003723, GO:0051322, GO:0008283, GO:0042545, GO:0009718, GO:0006412, GO:0009627, GO:0005730, GO:0022627, GO:0031225, GO:0009664, GO:0009507, GO:0009617
	Contig17	f-box kelch-repeat protein	GO:0004842
	Contig6018	nad -binding rossmann-fold superfamily protein	GO:0009941, GO:0006413, GO:0046777, GO:0010155, GO:0009570, GO:0000166
	Contig7759	sumo-activating enzyme subunit 1b	GO:0000085, GO:0051788, GO:0043247, GO:0006635, GO:0010332, GO:0043161, GO:0000741, GO:0051567, GO:0016579, GO:0051707, GO:0006310, GO:0019948, GO:0009407, GO:0080129, GO:0004839, GO:0006342, GO:0010388, GO:0009640, GO:0005829, GO:0010564, GO:0009560, GO:0043090, GO:0006487, GO:0004842, GO:0016567, GO:0007126, GO:0032204, GO:0006888, GO:0046686, GO:0016925, GO:0009506, GO:0045893, GO:0005886, GO:…
	Contig9116	g-protein-coupled receptor 1	GO:0000278,GO:0009908,GO:0010231,GO:0007202,GO:0032960,GO:0005515,GO:0009788,GO:0009742,GO:0009939,GO:0006571,GO:0009094,GO:0010244,GO:0009845,GO:0009738,GO:0009785,GO:0004930,GO:0009735
	Contig9022	rotamase cyclophilin 2	GO:0003755,GO:0006457,GO:0046686,GO:0001932,GO:0009416,GO:0009585,GO:0009704,GO:0009742,GO:0009785,GO:0019344,GO:0007165
	Contig8833	s-adenosyl-l-methionine-dependent methyltransferase-like protein	GO:0005829, GO:0009725, GO:0005739, GO:0071310, GO:0007165, GO:0010583, GO:0046686, GO:0009407, GO:0008168, GO:0006950
	Contig508	spc97 spc98 family of spindle pole body component	GO:0005815, GO:0000226, GO:0000922
	Contig9696	tir-nbs-lrr class disease resistance protein	GO:0006952, GO:0051707, GO:0044249, GO:0050789, GO:0043531
----------------------	----------------------	-----------------------------------------------------------------------------------	--------------------------------------------------------------------------------------------------------------------------------
bol-miR160a*	Contig6670	plastidic glucose transporter	GO:0005351,GO:0015144,GO:0005366,GO:0015798
	Contig4139	mei2-like 2 protein	GO:0003723, GO:0048507, GO:0005622, GO:0016558, GO:0045836, GO:0006635, GO:0005515, GO:0000166, GO:0045927
	Contig7773	protein toc75-3	GO:0009658,GO:0045036,GO:0048598,GO:0045037,GO:0048481
	Contig9974	protein toc75-3	GO:0015450, GO:0031359, GO:0048598, GO:0009658, GO:0005774, GO:0048481, GO:0010006, GO:0045037
	Contig2109	abscisic acid-responsive (tb2 hva22) family protein	GO:0003674,GO:0008150
	Contig11611	alpha-galactosidase 2	GO:0006635, GO:0048046, GO:0004557, GO:0043085, GO:0006891, GO:0009505, GO:0019252, GO:0005773, GO:0006869, GO:0010351, GO:0009911, GO:0016558, GO:0009755, GO:0000023, GO:0048767, GO:0007020, GO:0009965, GO:0046477, GO:0016139
	Contig664	tubulin alpha-6 chain	GO:0048767, GO:0005525, GO:0007018, GO:0071258, GO:0005774, GO:0009570, GO:0005829, GO:0045298, GO:0005200, GO:0009651, GO:0009791, GO:0009506, GO:0009266, GO:0009416, GO:0010498, GO:0005618, GO:0005886, GO:0000226, GO:0006084, GO:0051258, GO:0000910, GO:0005515, GO:0048193, GO:0005874, GO:0003924, GO:0046686, GO:0048367, GO:0009932, GO:0006184, GO:0006094, GO:0005730, GO:0065007
	Contig12800	esterase lipase thioesterase family protein	GO:0008152, GO:0016747, GO:0010287
	Contig13023	ring u-box domain-containing protein	GO:0008270
	Contig4384	h aca ribonucleoprotein subunit gar1 naf1 protein	GO:0001510, GO:0005829, GO:0034968, GO:0042991, GO:0031429, GO:0006364, GO:0009909, GO:0009535, GO:0030515, GO:0009982, GO:0031120
	Contig9923	d-galactoside l-rhamnose binding suel lectin protein	GO:0005774, GO:0030246, GO:0042744, GO:0016126, GO:0009505, GO:0009664, GO:0010075, GO:0080167, GO:0048767, GO:0009698, GO:0005829, GO:0006084, GO:0005975, GO:0004565, GO:0032880, GO:0043169, GO:0006598, GO:0042398, GO:0009832, GO:0009506, GO:0016132
	Contig2355	protein cer1-like 2	GO:0006633, GO:0016491, GO:0005506, GO:0055114
	Contig7247	homogentisate -dioxygenase	GO:0004411,GO:0006559,GO:0006572,GO:0006635,GO:0009744,GO:0009750,GO:0015996,GO:0016558,GO:1902000
	Contig6644	uncharacterized protein	GO:0003674,GO:0008150,GO:0000226,GO:0000911,GO:0051225
	Contig7883	protein kinase family protein	GO:0009750, GO:0009749, GO:0009611, GO:0055028, GO:0009744, GO:0004103, GO:0009620, GO:0006944, GO:0018106, GO:0006623, GO:0042546, GO:0010200, GO:0042732, GO:0006355, GO:0004713, GO:0016926, GO:0009753, GO:0016197, GO:0046777, GO:0080117, GO:0006487, GO:0004674, GO:0048193, GO:0050665, GO:0010228, GO:0000155, GO:0009695, GO:0000156, GO:0009553, GO:0009736, GO:0009506, GO:0010382, GO:0010087, GO:…
	Contig2304	gdsl esterase lipase	GO:0004091,GO:0050525
----------------------	----------------------	-----------------------------------------------------------------------------------	--------------------------------------------------------------------------------------------------------------------------------
bol-miR160b	Contig6547	atp synthase subunit epsilon	GO:0006754,GO:0046933,GO:0009853
	Contig2451	btb poz domain with wd40 yvtn repeat-containing protein	GO:0005249,GO:0006813
	Contig1131	integral membrane protein hemolysin-iii like protein	GO:0003674,GO:0008150
	Contig849	alfin-like 1 protein	GO:0005829, GO:0008270, GO:0035064, GO:0006355, GO:0003677, GO:0007067, GO:0005634
	Contig5265	aluminum activated malate transporter family protein	GO:0005253, GO:0015140, GO:0071423, GO:0009705, GO:0010044
	Contig3972	abc transporter f family member 4	GO:0005215,GO:0019243
	Contig2067	flavin-monooxygenase glucosinolate s-oxygenase 5	GO:0080104, GO:0004383, GO:0050660, GO:0042744, GO:0009740, GO:0070026, GO:0080105, GO:0005773, GO:0050661, GO:0009055, GO:0050832, GO:0080106, GO:0004499, GO:0033506, GO:0010359, GO:0080102, GO:0019825, GO:0080107, GO:0009684, GO:0019344, GO:0000041, GO:0006661, GO:0055114, GO:0031227, GO:0080103, GO:0009686
	Contig2655	protein maternal effect embryo arrest 59	GO:0003674,GO:0009793
	Contig10619	pathogenesis-related thaumatin-like protein	GO:0000911, GO:0003735, GO:0031326, GO:0005774, GO:0048653, GO:0010075, GO:0001510, GO:0009651, GO:0009506, GO:0060255, GO:0031347, GO:0007165, GO:0010033, GO:0080090, GO:0000226, GO:0005794, GO:0009817, GO:0003723, GO:0051322, GO:0008283, GO:0042545, GO:0009718, GO:0006412, GO:0009627, GO:0005730, GO:0022627, GO:0031225, GO:0009664, GO:0009507, GO:0009617
	Contig17	f-box kelch-repeat protein	GO:0004842
	Contig6018	nad -binding rossmann-fold superfamily protein	GO:0009941, GO:0006413, GO:0046777, GO:0010155, GO:0009570, GO:0000166
	Contig7759	sumo-activating enzyme subunit 1b	GO:0000085, GO:0051788, GO:0043247, GO:0006635, GO:0010332, GO:0043161, GO:0000741, GO:0051567, GO:0016579, GO:0051707, GO:0006310, GO:0019948, GO:0009407, GO:0080129, GO:0004839, GO:0006342, GO:0010388, GO:0009640, GO:0005829, GO:0010564, GO:0009560, GO:0043090, GO:0006487, GO:0004842, GO:0016567, GO:0007126, GO:0032204, GO:0006888, GO:0046686, GO:0016925, GO:0009506, GO:0045893, GO:0005886, GO:…
	Contig9116	g-protein-coupled receptor 1	GO:0000278,GO:0009908,GO:0010231,GO:0007202,GO:0032960,GO:0005515,GO:0009788,GO:0009742,GO:0009939,GO:0006571,GO:0009094,GO:0010244,GO:0009845,GO:0009738,GO:0009785,GO:0004930,GO:0009735
	Contig9022	rotamase cyclophilin 2	GO:0003755,GO:0006457,GO:0046686,GO:0001932,GO:0009416,GO:0009585,GO:0009704,GO:0009742,GO:0009785,GO:0019344,GO:0007165
	Contig8833	s-adenosyl-l-methionine-dependent methyltransferase-like protein	GO:0005829, GO:0009725, GO:0005739, GO:0071310, GO:0007165, GO:0010583, GO:0046686, GO:0009407, GO:0008168, GO:0006950
	Contig508	spc97 spc98 family of spindle pole body component	GO:0005815, GO:0000226, GO:0000922
	Contig9696	tir-nbs-lrr class disease resistance protein	GO:0006952, GO:0051707, GO:0044249, GO:0050789, GO:0043531
----------------------	----------------------	-----------------------------------------------------------------------------------	--------------------------------------------------------------------------------------------------------------------------------
bol-miR160c	Contig4454	arf gtpase family protein	GO:0003700, GO:0010267, GO:0005525, GO:0007033, GO:0005795, GO:0009793, GO:0010150, GO:0006346, GO:0048439, GO:0010051, GO:0006499, GO:0006306, GO:0005774, GO:0007021, GO:0005829, GO:0010050, GO:0010158, GO:0009506, GO:0009616, GO:0016004, GO:0030244, GO:0009733, GO:0006623, GO:0035196, GO:0009558, GO:0005886, GO:0009630, GO:0005798, GO:0000226, GO:0007264, GO:0003677, GO:0009850, GO:0009960, GO:…
	Contig10845	lipase class 3 family protein	GO:0016042, GO:0004091, GO:0004806
	Contig9865	peptide nitrate transporter	GO:0000325, GO:0005774, GO:0009611, GO:0042939, GO:0006891, GO:0006869, GO:0030003, GO:0010351, GO:0042936, GO:0016558, GO:0009624, GO:0009753, GO:0005794, GO:0015824, GO:0015112, GO:0015996, GO:0070838, GO:0042937, GO:0009506, GO:0005886, GO:0042938, GO:0009860, GO:0015334
	Contig12890	rela spot homolog 3	GO:0015297, GO:0009611, GO:0009620, GO:0016020, GO:0009414, GO:0015969, GO:0009753, GO:0009507, GO:0006855, GO:0046872, GO:0042538, GO:0008728, GO:0048765, GO:0009695, GO:0009738, GO:0015238, GO:0008081, GO:0009723, GO:0009733
	Contig7062	nucleotide sugar transporter family protein	GO:0016126,GO:0046520
	Contig5831	actin-related protein 8	GO:0005200,GO:0030029
	Contig1734	ring-h2 finger protein atl67	GO:0008270
	Contig1629	protein phosphatase 2c	GO:0006470, GO:0009414, GO:0009409, GO:0005975, GO:0042538, GO:0004722, GO:0009737, GO:0005515, GO:0005737, GO:0005634, GO:0005886
	Contig7945	glycerol-3-phosphate dehydrogenase sdp6	GO:0006007, GO:0004368, GO:0009331, GO:0005743, GO:0006127, GO:0019563, GO:0006072, GO:0015824, GO:0019761
	259122788	catalase 3	GO:0042744, GO:0015326, GO:0043269, GO:0003333, GO:0005777, GO:0015181, GO:0009853, GO:0048573, GO:0009407, GO:0010363, GO:0009705, GO:0009684, GO:0010319, GO:0030003, GO:0009570, GO:0043069, GO:0070838, GO:0016036, GO:0020037, GO:0009506, GO:0022626, GO:0009941, GO:0009737, GO:0006612, GO:0006569, GO:0043091, GO:0005982, GO:0006888, GO:0016558, GO:0005618, GO:0005313, GO:0005886, GO:0006944, GO:…
	Contig11594	ring u-box domain-containing protein	GO:0005618, GO:0008270, GO:0009414, GO:0005622, GO:0004842, GO:0010200, GO:0009737, GO:0006944, GO:0051865, GO:0030968
	Contig7202	photosystem i p subunit	GO:0010103, GO:0006098, GO:0009941, GO:0035304, GO:0043085, GO:0010207, GO:0030093, GO:0009508, GO:0009773, GO:0003677, GO:0009737, GO:0006364, GO:0010027
	Contig7283	dna damage-inducible protein 1	GO:0046686, GO:0004190, GO:0006486, GO:0006508, GO:0005634, GO:0005829
	Contig6714	clp protease regulatory subunit x	GO:0015996, GO:0006457, GO:0016887, GO:0005759, GO:0005524, GO:0051082
	Contig3331	thiol-disulfide oxidoreductase dcc	GO:0003674,GO:0008150,GO:0010264
	Contig7059	vacuolar protein sorting-associated protein 26b	GO:0003674,GO:0006886,GO:0042147,GO:0008333,GO:0000902,GO:0006623,GO:0006944,GO:0016049,GO:0016192,GO:0016197,GO:0048193
	Contig10462	pentatricopeptide repeat-containing protein	GO:0003674,GO:0008150
----------------------	----------------------	-----------------------------------------------------------------------------------	--------------------------------------------------------------------------------------------------------------------------------
bol-miR160d	Contig3512	plant invertase pectin methylesterase inhibitor domain-containing protein	GO:0046910,GO:0009860
	Contig10951	probable apyrase 3	GO:0016787
	Contig11745	nad -linked oxidoreductase superfamily protein	GO:0004033,GO:0019288
	Contig11608	pentatricopeptide repeat-containing protein	GO:0003674,GO:0008150
	Contig3557	rho guanyl-nucleotide exchange factor 3	GO:0009793,GO:0005089,GO:0009860,GO:0080092
	Contig9578	gata transcription factor 8	GO:0005515, GO:0008270, GO:0009740, GO:0009910, GO:0044212, GO:0009965, GO:0043565, GO:0030154, GO:0009416, GO:0003700, GO:0010187, GO:0045893, GO:0010255, GO:0009735, GO:0010380, GO:0007623
	Contig3138	udp-arabinose 4-epimerase	GO:0052542, GO:0006012, GO:0035556, GO:0050373, GO:0000166, GO:0003978, GO:0050662, GO:0009738, GO:0009723, GO:0009225, GO:0009832, GO:0019567, GO:0005794
	Contig3101	uncharacterized protein	GO:0008150,GO:0005515,GO:0006499,GO:0006891
	Contig9587	cellulose synthase a catalytic subunit 3	GO:0048767, GO:0006833, GO:0009414, GO:0009863, GO:0043481, GO:0000911, GO:0009965, GO:0009825, GO:0010413, GO:0019761, GO:0010192, GO:0005783, GO:0009926, GO:0009833, GO:0009846, GO:0050832, GO:0009834, GO:0016126, GO:0006096, GO:0010400, GO:0009867, GO:0045492, GO:0009506, GO:0042742, GO:0030244, GO:0010214, GO:0010089, GO:0010116, GO:0042127, GO:0050665, GO:0030173, GO:0005618, GO:0005886, GO:…
	Contig5694	rho gtpase activation protein	GO:0005100, GO:0035091, GO:0000023, GO:0019252, GO:0009535, GO:0007165, GO:0007020, GO:0043085, GO:0005886
	Contig11778	uncharacterized protein	GO:0009507, GO:0015979
	Contig6081	protein kinase family protein	GO:0004672,GO:0005524,GO:0006468,GO:0009738,GO:0009845,GO:0019722,GO:0048364,GO:0051510
	Contig12066	transducin wd40 domain-containing protein	GO:0005834, GO:0000956, GO:0006499, GO:0080008
	Contig7530	patatin-related phospholipase a	GO:0031348, GO:0009595, GO:0009867, GO:0009697, GO:0016020, GO:0009862, GO:0004620, GO:0006944, GO:0010363, GO:0010311, GO:0010310, GO:0002679, GO:0010200, GO:0051607, GO:0043900, GO:0006612, GO:0050832, GO:0042742, GO:0043069, GO:0005737, GO:0002831, GO:0071456, GO:0000165, GO:0046686, GO:0045735, GO:0009646, GO:0002237, GO:0009723, GO:0031408
	Contig6065	aig2-like (avirulence induced gene) family protein	GO:0080167
----------------------	----------------------	-----------------------------------------------------------------------------------	--------------------------------------------------------------------------------------------------------------------------------
bol-miR160e	Contig6547	atp synthase subunit epsilon	GO:0006754,GO:0046933,GO:0009853
	Contig2451	btb poz domain with wd40 yvtn repeat-containing protein	GO:0005249,GO:0006813
	Contig1131	integral membrane protein hemolysin-iii like protein	GO:0003674,GO:0008150
	Contig849	alfin-like 1 protein	GO:0005829, GO:0008270, GO:0035064, GO:0006355, GO:0003677, GO:0007067, GO:0005634
	Contig5265	aluminum activated malate transporter family protein	GO:0005253, GO:0015140, GO:0071423, GO:0009705, GO:0010044
	Contig3972	abc transporter f family member 4	GO:0005215,GO:0019243
	Contig2067	flavin-monooxygenase glucosinolate s-oxygenase 5	GO:0080104, GO:0004383, GO:0050660, GO:0042744, GO:0009740, GO:0070026, GO:0080105, GO:0005773, GO:0050661, GO:0009055, GO:0050832, GO:0080106, GO:0004499, GO:0033506, GO:0010359, GO:0080102, GO:0019825, GO:0080107, GO:0009684, GO:0019344, GO:0000041, GO:0006661, GO:0055114, GO:0031227, GO:0080103, GO:0009686
	Contig10619	pathogenesis-related thaumatin-like protein	GO:0000911, GO:0003735, GO:0031326, GO:0005774, GO:0048653, GO:0010075, GO:0001510, GO:0009651, GO:0009506, GO:0060255, GO:0031347, GO:0007165, GO:0010033, GO:0080090, GO:0000226, GO:0005794, GO:0009817, GO:0003723, GO:0051322, GO:0008283, GO:0042545, GO:0009718, GO:0006412, GO:0009627, GO:0005730, GO:0022627, GO:0031225, GO:0009664, GO:0009507, GO:0009617
	Contig2655	protein maternal effect embryo arrest 59	GO:0003674,GO:0009793
	Contig17	f-box kelch-repeat protein	GO:0004842
	Contig6018	nad -binding rossmann-fold superfamily protein	GO:0009941, GO:0006413, GO:0046777, GO:0010155, GO:0009570, GO:0000166
	Contig7759	sumo-activating enzyme subunit 1b	GO:0000085, GO:0051788, GO:0043247, GO:0006635, GO:0010332, GO:0043161, GO:0000741, GO:0051567, GO:0016579, GO:0051707, GO:0006310, GO:0019948, GO:0009407, GO:0080129, GO:0004839, GO:0006342, GO:0010388, GO:0009640, GO:0005829, GO:0010564, GO:0009560, GO:0043090, GO:0006487, GO:0004842, GO:0016567, GO:0007126, GO:0032204, GO:0006888, GO:0046686, GO:0016925, GO:0009506, GO:0045893, GO:0005886, GO:…
	Contig9116	g-protein-coupled receptor 1	GO:0000278,GO:0009908,GO:0010231,GO:0007202,GO:0032960,GO:0005515,GO:0009788,GO:0009742,GO:0009939,GO:0006571,GO:0009094,GO:0010244,GO:0009845,GO:0009738,GO:0009785,GO:0004930,GO:0009735
	Contig9022	rotamase cyclophilin 2	GO:0003755,GO:0006457,GO:0046686,GO:0001932,GO:0009416,GO:0009585,GO:0009704,GO:0009742,GO:0009785,GO:0019344,GO:0007165
	Contig8833	s-adenosyl-l-methionine-dependent methyltransferase-like protein	GO:0005829, GO:0009725, GO:0005739, GO:0071310, GO:0007165, GO:0010583, GO:0046686, GO:0009407, GO:0008168, GO:0006950
	Contig508	spc97 spc98 family of spindle pole body component	GO:0005815, GO:0000226, GO:0000922
	Contig9696	tir-nbs-lrr class disease resistance protein	GO:0006952, GO:0051707, GO:0044249, GO:0050789, GO:0043531
----------------------	----------------------	-----------------------------------------------------------------------------------	--------------------------------------------------------------------------------------------------------------------------------
bol-miR160f	Contig6547	atp synthase subunit epsilon	GO:0006754,GO:0046933,GO:0009853
	Contig2451	btb poz domain with wd40 yvtn repeat-containing protein	GO:0005249,GO:0006813
	Contig1131	integral membrane protein hemolysin-iii like protein	GO:0003674,GO:0008150
	Contig849	alfin-like 1 protein	GO:0005829, GO:0008270, GO:0035064, GO:0006355, GO:0003677, GO:0007067, GO:0005634
	Contig5265	aluminum activated malate transporter family protein	GO:0005253, GO:0015140, GO:0071423, GO:0009705, GO:0010044
	Contig3972	abc transporter f family member 4	GO:0005215,GO:0019243
	Contig2067	flavin-monooxygenase glucosinolate s-oxygenase 5	GO:0080104, GO:0004383, GO:0050660, GO:0042744, GO:0009740, GO:0070026, GO:0080105, GO:0005773, GO:0050661, GO:0009055, GO:0050832, GO:0080106, GO:0004499, GO:0033506, GO:0010359, GO:0080102, GO:0019825, GO:0080107, GO:0009684, GO:0019344, GO:0000041, GO:0006661, GO:0055114, GO:0031227, GO:0080103, GO:0009686
	Contig10619	pathogenesis-related thaumatin-like protein	GO:0000911, GO:0003735, GO:0031326, GO:0005774, GO:0048653, GO:0010075, GO:0001510, GO:0009651, GO:0009506, GO:0060255, GO:0031347, GO:0007165, GO:0010033, GO:0080090, GO:0000226, GO:0005794, GO:0009817, GO:0003723, GO:0051322, GO:0008283, GO:0042545, GO:0009718, GO:0006412, GO:0009627, GO:0005730, GO:0022627, GO:0031225, GO:0009664, GO:0009507, GO:0009617
	Contig2655	protein maternal effect embryo arrest 59	GO:0003674,GO:0009793
	Contig17	f-box kelch-repeat protein	GO:0004842
	Contig6018	nad -binding rossmann-fold superfamily protein	GO:0009941, GO:0006413, GO:0046777, GO:0010155, GO:0009570, GO:0000166
	Contig7759	sumo-activating enzyme subunit 1b	GO:0000085, GO:0051788, GO:0043247, GO:0006635, GO:0010332, GO:0043161, GO:0000741, GO:0051567, GO:0016579, GO:0051707, GO:0006310, GO:0019948, GO:0009407, GO:0080129, GO:0004839, GO:0006342, GO:0010388, GO:0009640, GO:0005829, GO:0010564, GO:0009560, GO:0043090, GO:0006487, GO:0004842, GO:0016567, GO:0007126, GO:0032204, GO:0006888, GO:0046686, GO:0016925, GO:0009506, GO:0045893, GO:0005886, GO:…
	Contig9116	g-protein-coupled receptor 1	GO:0000278,GO:0009908,GO:0010231,GO:0007202,GO:0032960,GO:0005515,GO:0009788,GO:0009742,GO:0009939,GO:0006571,GO:0009094,GO:0010244,GO:0009845,GO:0009738,GO:0009785,GO:0004930,GO:0009735
	Contig9022	rotamase cyclophilin 2	GO:0003755,GO:0006457,GO:0046686,GO:0001932,GO:0009416,GO:0009585,GO:0009704,GO:0009742,GO:0009785,GO:0019344,GO:0007165
	Contig8833	s-adenosyl-l-methionine-dependent methyltransferase-like protein	GO:0005829, GO:0009725, GO:0005739, GO:0071310, GO:0007165, GO:0010583, GO:0046686, GO:0009407, GO:0008168, GO:0006950
	Contig508	spc97 spc98 family of spindle pole body component	GO:0005815, GO:0000226, GO:0000922
	Contig9696	tir-nbs-lrr class disease resistance protein	GO:0006952, GO:0051707, GO:0044249, GO:0050789, GO:0043531
----------------------	----------------------	-----------------------------------------------------------------------------------	--------------------------------------------------------------------------------------------------------------------------------
bol-miR160n	Contig6547	atp synthase subunit epsilon	GO:0006754,GO:0046933,GO:0009853
	Contig2451	btb poz domain with wd40 yvtn repeat-containing protein	GO:0005249,GO:0006813
	Contig1131	integral membrane protein hemolysin-iii like protein	GO:0003674,GO:0008150
	Contig849	alfin-like 1 protein	GO:0005829, GO:0008270, GO:0035064, GO:0006355, GO:0003677, GO:0007067, GO:0005634
	Contig5265	aluminum activated malate transporter family protein	GO:0005253, GO:0015140, GO:0071423, GO:0009705, GO:0010044
	Contig3972	abc transporter f family member 4	GO:0005215,GO:0019243
	Contig2067	flavin-monooxygenase glucosinolate s-oxygenase 5	GO:0080104, GO:0004383, GO:0050660, GO:0042744, GO:0009740, GO:0070026, GO:0080105, GO:0005773, GO:0050661, GO:0009055, GO:0050832, GO:0080106, GO:0004499, GO:0033506, GO:0010359, GO:0080102, GO:0019825, GO:0080107, GO:0009684, GO:0019344, GO:0000041, GO:0006661, GO:0055114, GO:0031227, GO:0080103, GO:0009686
	Contig2655	protein maternal effect embryo arrest 59	GO:0003674,GO:0009793
	Contig10619	pathogenesis-related thaumatin-like protein	GO:0000911, GO:0003735, GO:0031326, GO:0005774, GO:0048653, GO:0010075, GO:0001510, GO:0009651, GO:0009506, GO:0060255, GO:0031347, GO:0007165, GO:0010033, GO:0080090, GO:0000226, GO:0005794, GO:0009817, GO:0003723, GO:0051322, GO:0008283, GO:0042545, GO:0009718, GO:0006412, GO:0009627, GO:0005730, GO:0022627, GO:0031225, GO:0009664, GO:0009507, GO:0009617
	Contig17	f-box kelch-repeat protein	GO:0004842
	Contig6018	nad -binding rossmann-fold superfamily protein	GO:0009941, GO:0006413, GO:0046777, GO:0010155, GO:0009570, GO:0000166
	Contig7759	sumo-activating enzyme subunit 1b	GO:0000085, GO:0051788, GO:0043247, GO:0006635, GO:0010332, GO:0043161, GO:0000741, GO:0051567, GO:0016579, GO:0051707, GO:0006310, GO:0019948, GO:0009407, GO:0080129, GO:0004839, GO:0006342, GO:0010388, GO:0009640, GO:0005829, GO:0010564, GO:0009560, GO:0043090, GO:0006487, GO:0004842, GO:0016567, GO:0007126, GO:0032204, GO:0006888, GO:0046686, GO:0016925, GO:0009506, GO:0045893, GO:0005886, GO:…
	Contig9116	g-protein-coupled receptor 1	GO:0000278,GO:0009908,GO:0010231,GO:0007202,GO:0032960,GO:0005515,GO:0009788,GO:0009742,GO:0009939,GO:0006571,GO:0009094,GO:0010244,GO:0009845,GO:0009738,GO:0009785,GO:0004930,GO:0009735
	Contig9022	rotamase cyclophilin 2	GO:0003755,GO:0006457,GO:0046686,GO:0001932,GO:0009416,GO:0009585,GO:0009704,GO:0009742,GO:0009785,GO:0019344,GO:0007165
	Contig8833	s-adenosyl-l-methionine-dependent methyltransferase-like protein	GO:0005829, GO:0009725, GO:0005739, GO:0071310, GO:0007165, GO:0010583, GO:0046686, GO:0009407, GO:0008168, GO:0006950
	Contig508	spc97 spc98 family of spindle pole body component	GO:0005815, GO:0000226, GO:0000922
	Contig9696	tir-nbs-lrr class disease resistance protein	GO:0006952, GO:0051707, GO:0044249, GO:0050789, GO:0043531
----------------------	----------------------	-----------------------------------------------------------------------------------	--------------------------------------------------------------------------------------------------------------------------------
bol-miR160o	Contig6547	atp synthase subunit epsilon	GO:0006754,GO:0046933,GO:0009853
	Contig2451	btb poz domain with wd40 yvtn repeat-containing protein	GO:0005249,GO:0006813
	Contig1131	integral membrane protein hemolysin-iii like protein	GO:0003674,GO:0008150
	Contig849	alfin-like 1 protein	GO:0005829, GO:0008270, GO:0035064, GO:0006355, GO:0003677, GO:0007067, GO:0005634
	Contig5265	aluminum activated malate transporter family protein	GO:0005253, GO:0015140, GO:0071423, GO:0009705, GO:0010044
	Contig3972	abc transporter f family member 4	GO:0005215,GO:0019243
	Contig2067	flavin-monooxygenase glucosinolate s-oxygenase 5	GO:0080104, GO:0004383, GO:0050660, GO:0042744, GO:0009740, GO:0070026, GO:0080105, GO:0005773, GO:0050661, GO:0009055, GO:0050832, GO:0080106, GO:0004499, GO:0033506, GO:0010359, GO:0080102, GO:0019825, GO:0080107, GO:0009684, GO:0019344, GO:0000041, GO:0006661, GO:0055114, GO:0031227, GO:0080103, GO:0009686
	Contig2655	protein maternal effect embryo arrest 59	GO:0003674,GO:0009793
	Contig10619	pathogenesis-related thaumatin-like protein	GO:0000911, GO:0003735, GO:0031326, GO:0005774, GO:0048653, GO:0010075, GO:0001510, GO:0009651, GO:0009506, GO:0060255, GO:0031347, GO:0007165, GO:0010033, GO:0080090, GO:0000226, GO:0005794, GO:0009817, GO:0003723, GO:0051322, GO:0008283, GO:0042545, GO:0009718, GO:0006412, GO:0009627, GO:0005730, GO:0022627, GO:0031225, GO:0009664, GO:0009507, GO:0009617
	Contig17	f-box kelch-repeat protein	GO:0004842
	Contig6018	nad -binding rossmann-fold superfamily protein	GO:0009941, GO:0006413, GO:0046777, GO:0010155, GO:0009570, GO:0000166
	Contig7759	sumo-activating enzyme subunit 1b	GO:0000085, GO:0051788, GO:0043247, GO:0006635, GO:0010332, GO:0043161, GO:0000741, GO:0051567, GO:0016579, GO:0051707, GO:0006310, GO:0019948, GO:0009407, GO:0080129, GO:0004839, GO:0006342, GO:0010388, GO:0009640, GO:0005829, GO:0010564, GO:0009560, GO:0043090, GO:0006487, GO:0004842, GO:0016567, GO:0007126, GO:0032204, GO:0006888, GO:0046686, GO:0016925, GO:0009506, GO:0045893, GO:0005886, GO:…
	Contig9116	g-protein-coupled receptor 1	GO:0000278,GO:0009908,GO:0010231,GO:0007202,GO:0032960,GO:0005515,GO:0009788,GO:0009742,GO:0009939,GO:0006571,GO:0009094,GO:0010244,GO:0009845,GO:0009738,GO:0009785,GO:0004930,GO:0009735
	Contig9022	rotamase cyclophilin 2	GO:0003755,GO:0006457,GO:0046686,GO:0001932,GO:0009416,GO:0009585,GO:0009704,GO:0009742,GO:0009785,GO:0019344,GO:0007165
	Contig8833	s-adenosyl-l-methionine-dependent methyltransferase-like protein	GO:0005829, GO:0009725, GO:0005739, GO:0071310, GO:0007165, GO:0010583, GO:0046686, GO:0009407, GO:0008168, GO:0006950
	Contig508	spc97 spc98 family of spindle pole body component	GO:0005815, GO:0000226, GO:0000922
	Contig9696	tir-nbs-lrr class disease resistance protein	GO:0006952, GO:0051707, GO:0044249, GO:0050789, GO:0043531
----------------------	----------------------	-----------------------------------------------------------------------------------	--------------------------------------------------------------------------------------------------------------------------------
bol-miR161	Contig381	potassium channel kat3	GO:0090333, GO:0009414, GO:0007155, GO:0010264, GO:0005773, GO:0045010, GO:0010106, GO:0009651, GO:0015706, GO:0003988, GO:0009624, GO:0006826, GO:0048767, GO:0005777, GO:0010090, GO:0030551, GO:0042802, GO:0010163, GO:0045595, GO:0010014, GO:0010167, GO:0005242, GO:0009737, GO:0009506, GO:0015271, GO:0005783, GO:0042391, GO:0005886, GO:0071555
	Contig1261	probable xyloglucan endotransglucosylase hydrolase protein 6	GO:0048046, GO:0009739, GO:0009645, GO:0009505, GO:0065008, GO:0009612, GO:0009664, GO:0033946, GO:0010075, GO:0009651, GO:0007568, GO:0009507, GO:0005794, GO:0009826, GO:0080022, GO:0048765, GO:0019761, GO:0009409, GO:0080039, GO:0009408, GO:0009737, GO:0009506, GO:0009741, GO:0010411, GO:0016762, GO:0005886, GO:0009733, GO:0042545, GO:0009269
	1805653	calcium-transporting atpase 2	GO:0005388,GO:0005516,GO:0042742,GO:0043069,GO:0055081,GO:0006612,GO:0009963,GO:0010363
	Contig8591	ferric reduction oxidase 1	GO:0000293,GO:0006826,GO:0006833,GO:0010106
	Contig9609	snf1-related protein kinase catalytic subunit alpha kin10	GO:0006007, GO:0046777, GO:0080022, GO:0004674, GO:0010050, GO:0009594, GO:0005515, GO:0006486, GO:0009738, GO:0003006, GO:0010260, GO:0010182, GO:0006950, GO:0000152
	Contig1981	alpha beta-hydrolases superfamily protein	GO:0044444, GO:0003824, GO:0005886
	Contig639	hrd1-like protein	GO:0034976, GO:0008270, GO:0008295, GO:0030433, GO:0006457, GO:0009408, GO:0034052, GO:0004842, GO:0005515, GO:0009644, GO:0042542, GO:0005886
	Contig6306	endoribonuclease protein kinase ire1-like protein	GO:0016301,GO:0004521,GO:0006987,GO:0046777,GO:0030968,GO:0008380,GO:0009751,GO:0009816,GO:0006487
	Contig1060	mitochondrial-processing peptidase subunit alpha-1	GO:0005774, GO:0051788, GO:0006098, GO:0009853, GO:0008270, GO:0005758, GO:0005759, GO:0009651, GO:0080129, GO:0009507, GO:0005618, GO:0005730, GO:0006511, GO:0005741, GO:0004222, GO:0006096, GO:0046686, GO:0009060, GO:0005750, GO:0005524
	Contig10526	leucine-rich repeat protein kinase family protein	GO:0016301
	Contig9761	mitochondrial import receptor subunit tom20-4	GO:0006626,GO:0015450,GO:0005515,GO:0000278,GO:0006396
	Contig6043	nadh dehydrogenase flavoprotein 1	GO:0006120,GO:0008137,GO:0000902,GO:0006499,GO:0006511,GO:0009853,GO:0016049,GO:0048193,GO:0051788,GO:0080129
	Contig7925	mitochondrial-processing peptidase subunit alpha-1	GO:0005774, GO:0051788, GO:0006098, GO:0009853, GO:0008270, GO:0005758, GO:0005759, GO:0009651, GO:0080129, GO:0009507, GO:0005618, GO:0005730, GO:0006511, GO:0005741, GO:0004222, GO:0006096, GO:0046686, GO:0009060, GO:0005750, GO:0005524
	Contig927	secretory carrier-associated membrane protein 3	GO:0006944, GO:0022857, GO:0005794, GO:0005886, GO:0016192, GO:0016021, GO:0005829, GO:0005739, GO:0015031
	Contig675	beta-ketoacyl-synthase I	GO:0004312,GO:0009790,GO:0010020,GO:0000038,GO:0009409,GO:0042335
	Contig11322	violaxanthin de-epoxidase	GO:0010028,GO:0046422,GO:0016122,GO:0009408,GO:0006631,GO:0015994,GO:0005515,GO:0000096,GO:0006098,GO:0006364,GO:0006546,GO:0006636,GO:0006655,GO:0006733,GO:0006766,GO:0008652,GO:0009072,GO:0009106,GO:0009108,GO:0009117,GO:0009416,GO:0009695,GO:0009965,GO:0015995,GO:0016117,GO:0019216,GO:0019288,GO:0019748,GO:0030154,GO:0031408,GO:0044272,GO:0045893
----------------------	----------------------	-----------------------------------------------------------------------------------	--------------------------------------------------------------------------------------------------------------------------------
bol-miR162	Contig4987	armadillo beta-catenin-like repeat-containing protein	GO:0005829, GO:0008565, GO:0005643, GO:0052546, GO:0009507, GO:0000059, GO:0052541
	Contig11943	phosphatidyl inositol monophosphate 5 kinase	GO:0006499, GO:0009827, GO:0030048, GO:0009958, GO:0010311, GO:0009846, GO:0046488, GO:0016308, GO:0005975, GO:0044445, GO:0006520, GO:0048768, GO:0090406, GO:0051015, GO:0003785, GO:0072583, GO:0005634, GO:0005524, GO:0009860, GO:0016324
	Contig3604	duplicated sant dna-binding domain-containing protein	GO:0010286, GO:0009739, GO:0008270, GO:0010363, GO:0006355, GO:0009651, GO:0080167, GO:0009753, GO:0006612, GO:0016556, GO:0009751, GO:0003677, GO:0046686, GO:0019344, GO:0003700, GO:0009737, GO:0009963, GO:0005634, GO:0009723, GO:0009733
	Contig6255	RuvB-like protein 2	GO:0000085, GO:0007010, GO:0006094, GO:0005515, GO:0007131, GO:0000741, GO:0001510, GO:0045132, GO:0033044, GO:0051604, GO:0010498, GO:0042138, GO:0009507, GO:0010388, GO:0009640, GO:0005730, GO:0005829, GO:0009560, GO:0048507, GO:2000072, GO:0006396, GO:0009909, GO:0007062, GO:0034968, GO:0006606, GO:0005524, GO:0003678
	Contig2361	kinesin 13a	GO:0040007, GO:0010638, GO:0044237, GO:0009791, GO:0048608, GO:0005874, GO:0003777, GO:0010090, GO:0005795, GO:0009887, GO:0007018, GO:0005886, GO:0005634, GO:0005524
	Contig8784	tcp-1 cpn60 chaperonin family protein	GO:0000085, GO:0007010, GO:0006094, GO:0006457, GO:0046658, GO:0009220, GO:0001510, GO:0009664, GO:0009651, GO:0010498, GO:0005618, GO:0010388, GO:0009640, GO:0005829, GO:0006096, GO:0051082, GO:0046686, GO:0009506, GO:0009909, GO:0034968, GO:0005524, GO:0006364, GO:0042545
	Contig12801	uncharacterized protein	GO:0003674,GO:0008150,GO:0009637,GO:0010155,GO:0030003,GO:0046777,GO:0070838
	Contig4465	strictosidine synthase family protein	GO:0006865
	Contig3061	conserved oligomeric golgi complex component-related protein	GO:0003674,GO:0008150
	Contig12781	transducin wd40 domain-containing protein	GO:0043234, GO:0005515, GO:0005634
	Contig4289	aspartic proteinase a2	GO:0006508,GO:0009651,GO:0004175,GO:0006096,GO:0006623,GO:0006833,GO:0006972,GO:0007030,GO:0009266,GO:0046686,GO:0048513
	Contig4638	enth vhs gat family protein	GO:0006891, GO:0005795, GO:0005886, GO:0008565, GO:0006886
	Contig4266	peroxidase 12	GO:0004601,GO:0010075,GO:0048653
	Contig3417	alpha beta-hydrolases superfamily protein	GO:0003824
	Contig9410	phototropic-responsive nph3 family protein	GO:0004871, GO:0009416
	Contig607	cytochrome family subfamily polypeptide 6	GO:0009908, GO:0016711, GO:0009813, GO:0010048, GO:0010154, GO:0052722, GO:0072533, GO:0020037, GO:0009055, GO:0009567, GO:0010143, GO:0048868, GO:0009411, GO:0019825, GO:0019395, GO:0005783, GO:0009733, GO:0005739
	Contig10968	embryo defective 1923 protein	GO:0003674,GO:0009793,GO:0006364,GO:0006399,GO:0009658
	Contig1952	sad1 unc-84 domain-containing protein 2	GO:0006997, GO:0005635, GO:0005783, GO:0005515
	Contig11103	glycosylphosphatidylinositol-n-acetylglucosaminyltransferase subunit pig-a-like protein	GO:0006506,GO:0016757
	Contig8252	sas10 utp3 c1d family protein	GO:0003674,GO:0008150,GO:0006606
----------------------	----------------------	-----------------------------------------------------------------------------------	--------------------------------------------------------------------------------------------------------------------------------
bol-miR162*	Contig13129	pyrroline-5-carboxylate reductase	GO:0004735,GO:0006561,GO:0009408,GO:0006567,GO:0009651
	Contig7817	sterile alpha motif domain-containing protein	GO:0007062,GO:0007131,GO:0031048,GO:0033044,GO:0042138,GO:0045132
	Contig8978	peptidyl-prolyl cis-trans isomerase nima-interacting 4	GO:0016853
	Contig5729	zinc finger nuclease 3	GO:0003676
	Contig3629	protein kinase protein with tetratricopeptide repeat domain	GO:0016301,GO:0009742
	Contig5303	glycerophosphodiester phosphodiesterase like 6	GO:0006071, GO:0016126, GO:0007155, GO:0046658, GO:0009505, GO:0030048, GO:0045010, GO:0008889, GO:0010075, GO:0052546, GO:0048767, GO:0010090, GO:0005982, GO:0016051, GO:0010442, GO:0009832, GO:0000272, GO:0009506, GO:0052541, GO:0009860, GO:0042545
	Contig3567	ubiquitin carboxyl-terminal hydrolase 6	GO:0006511, GO:0004221, GO:0005516, GO:0009506, GO:0009640, GO:0010388, GO:0004843, GO:0016567, GO:0000085, GO:0016579, GO:0045893, GO:0016571
	Contig7298	serine carboxypeptidase-like 34	GO:0004185, GO:0019932, GO:0009506, GO:0005615, GO:0009505, GO:0006508, GO:0009860, GO:0009742, GO:0007020, GO:0005773, GO:0030048
	Contig8701	cyclin-dependent protein kinase 3 2	GO:0016538,GO:0051726,GO:0005515,GO:0000280,GO:0000911,GO:0006275,GO:0006342,GO:0009909,GO:0010389,GO:0010440,GO:0034968,GO:0042023,GO:0051225,GO:0051567
	Contig13065	calcium-dependent phosphotriesterase superfamily protein	GO:0003674,GO:0008150
	Contig11020	monodehydroascorbate reductase	GO:0006094, GO:0050660, GO:0009941, GO:0009611, GO:0042744, GO:0048046, GO:0009805, GO:0009867, GO:0010319, GO:0009414, GO:0016656, GO:0009055, GO:0009610, GO:0005829, GO:0042538, GO:0010043, GO:0006096, GO:0009570, GO:0006598, GO:0042398, GO:0019761, GO:0009695, GO:0046686, GO:0009409, GO:0009738, GO:0055114, GO:0043903, GO:0005886, GO:0005782, GO:0005524, GO:0009723, GO:0009733, GO:0005778, GO:…
	Contig3008	ring u-box superfamily protein	GO:0007062, GO:0048573, GO:0007131, GO:0042138, GO:0045132, GO:0008270, GO:0033044
	Contig2265	f-box protein	GO:0003674,GO:0008150
	Contig8807	molybdenum cofactor biosynthesis enzyme cnx1	GO:0005829, GO:0010363, GO:0009862, GO:0006777, GO:0031348, GO:0009867, GO:0009409, GO:0006612, GO:0043069, GO:0030968, GO:0009738, GO:0050832, GO:0009734, GO:0009605, GO:0030151, GO:0000165
	Contig9527	galacturonosyltransferase-like 6	GO:0010417, GO:0047262, GO:0005739, GO:0010075, GO:0010289, GO:0010089, GO:0005794
	Contig5415	glycerophosphodiester phosphodiesterase like 7	GO:0006071, GO:0046658, GO:0009505, GO:0030048, GO:0010026, GO:0008889, GO:0009058, GO:0044085, GO:0006629, GO:0048765, GO:0050789, GO:0010442, GO:0009506, GO:0052541, GO:0009860
----------------------	----------------------	-----------------------------------------------------------------------------------	--------------------------------------------------------------------------------------------------------------------------------
bol-miR162a	Contig4987	armadillo beta-catenin-like repeat-containing protein	GO:0005829, GO:0008565, GO:0005643, GO:0052546, GO:0009507, GO:0000059, GO:0052541
	Contig2361	kinesin 13a	GO:0040007, GO:0010638, GO:0044237, GO:0009791, GO:0048608, GO:0005874, GO:0003777, GO:0010090, GO:0005795, GO:0009887, GO:0007018, GO:0005886, GO:0005634, GO:0005524
	Contig11943	phosphatidyl inositol monophosphate 5 kinase	GO:0006499, GO:0009827, GO:0030048, GO:0009958, GO:0010311, GO:0009846, GO:0046488, GO:0016308, GO:0005975, GO:0044445, GO:0006520, GO:0048768, GO:0090406, GO:0051015, GO:0003785, GO:0072583, GO:0005634, GO:0005524, GO:0009860, GO:0016324
	295854830	purple acid phosphatase 3	GO:0009630, GO:0016036, GO:0019375, GO:0030643, GO:0042542, GO:0009740, GO:0005773, GO:0015706, GO:0045892, GO:0031539, GO:0009986, GO:0042802, GO:0003677, GO:0010017, GO:0010167, GO:0003700, GO:0009704, GO:0003993, GO:0005634, GO:0004722, GO:0007623
	Contig4289	aspartic proteinase a2	GO:0006508,GO:0009651,GO:0004175,GO:0006096,GO:0006623,GO:0006833,GO:0006972,GO:0007030,GO:0009266,GO:0046686,GO:0048513
	Contig12151	leucine-rich repeat protein kinase-like protein	GO:0048437, GO:0044446, GO:0004672, GO:0009738, GO:0009888, GO:0010035, GO:0009751, GO:0045088, GO:0004383, GO:0052542, GO:0009790, GO:0009753, GO:0006796, GO:0016049, GO:0009506, GO:0022626, GO:0009886, GO:0006970, GO:0009620, GO:0048869, GO:0016458, GO:0048580, GO:0043067, GO:0009605, GO:0010431, GO:0005886, GO:0048518, GO:0042743, GO:0009723, GO:0009056, GO:0005515, GO:0005975, GO:0048523, GO:…
	Contig3061	conserved oligomeric golgi complex component-related protein	GO:0003674,GO:0008150
	Contig9410	phototropic-responsive nph3 family protein	GO:0004871, GO:0009416
	Contig5000	novel plant snare 13	GO:0003674,GO:0006944,GO:0016192
	Contig1614	branched-chain-amino-acid aminotransferase 2	GO:0003824,GO:0009416,GO:0009611,GO:0010326,GO:0019761,GO:0009407,GO:0009684,GO:0019344
	Contig12781	transducin wd40 domain-containing protein	GO:0043234, GO:0005515, GO:0005634
	Contig5506	potassium transporter 2	GO:0006813,GO:0015079
	Contig1952	sad1 unc-84 domain-containing protein 2	GO:0006997, GO:0005635, GO:0005783, GO:0005515
	Contig6255	RuvB-like protein 2	GO:0000085, GO:0007010, GO:0006094, GO:0005515, GO:0007131, GO:0000741, GO:0001510, GO:0045132, GO:0033044, GO:0051604, GO:0010498, GO:0042138, GO:0009507, GO:0010388, GO:0009640, GO:0005730, GO:0005829, GO:0009560, GO:0048507, GO:2000072, GO:0006396, GO:0009909, GO:0007062, GO:0034968, GO:0006606, GO:0005524, GO:0003678
	Contig3604	duplicated sant dna-binding domain-containing protein	GO:0010286, GO:0009739, GO:0008270, GO:0010363, GO:0006355, GO:0009651, GO:0080167, GO:0009753, GO:0006612, GO:0016556, GO:0009751, GO:0003677, GO:0046686, GO:0019344, GO:0003700, GO:0009737, GO:0009963, GO:0005634, GO:0009723, GO:0009733
	Contig3743	pyrophosphate--fructose-6-phosphate 1-phosphotransferase	GO:0006096,GO:0047334,GO:0046686,GO:0015979,GO:0006084,GO:0006085,GO:0006342,GO:0051567
	Contig11103	glycosylphosphatidylinositol-n-acetylglucosaminyltransferase subunit pig-a-like protein	GO:0006506,GO:0016757
	Contig3421	candidate g-protein coupled receptor 2	GO:0016020, GO:0010015, GO:0002237
	Contig2910	udp-glucose pyrophosphorylase 3	GO:0016036,GO:0019375
----------------------	----------------------	-----------------------------------------------------------------------------------	--------------------------------------------------------------------------------------------------------------------------------
bol-miR162a*	Contig10838	mitochondrial substrate carrier family protein	GO:0006810,GO:0006839,GO:0000095,GO:0009658,GO:0015805,GO:0006364,GO:0009902,GO:0010027,GO:0010207,GO:0035304,GO:0042793,GO:0045893
	Contig11367	cationic amino acid transporter 8	GO:0015326,GO:0009741
	Contig8978	peptidyl-prolyl cis-trans isomerase nima-interacting 4	GO:0016853
	Contig11358	40s ribosomal protein s11-1	GO:0003735,GO:0006412
	Contig5412	sec23 sec24-like transport protein	GO:0030127, GO:0006886, GO:0006888, GO:0008270, GO:0005829, GO:0005215
	Contig5729	zinc finger nuclease 3	GO:0003676
	Contig3629	protein kinase protein with tetratricopeptide repeat domain	GO:0016301,GO:0009742
	Contig3427	acyl carrier protein 3	GO:0006633,GO:0000036
	Contig2764	protein topless	GO:0005829, GO:0009867, GO:0010072, GO:0010051, GO:0009733, GO:0042803, GO:0045892, GO:0005634
	Contig8684	mynd-type zinc finger protein	GO:0005634, GO:0008270
	Contig7419	pectinesterase pectinesterase inhibitor 17	GO:0016020, GO:0045492, GO:0009505, GO:0005576, GO:0030599, GO:0010413, GO:0006725, GO:0009832, GO:0006950, GO:0065007, GO:0004857, GO:0044444, GO:0042545, GO:0044248, GO:0019752
	Contig1341	myb domain protein 110	GO:0009750, GO:0009749, GO:0009744, GO:0009739, GO:0005515, GO:0009414, GO:0000911, GO:0009612, GO:0009873, GO:0010200, GO:0009651, GO:0010389, GO:0009753, GO:0048453, GO:0006863, GO:0051225, GO:0005737, GO:0010183, GO:0009751, GO:0045697, GO:0010090, GO:0000303, GO:0003713, GO:0048527, GO:0048451, GO:0003677, GO:0010199, GO:0009555, GO:0051322, GO:0046686, GO:0019722, GO:0032875, GO:0003700, GO:…
	291062016	proline dehydrogenase 1	GO:0010363, GO:0055114, GO:0009620, GO:0009414, GO:0005739, GO:0009867, GO:0009611, GO:0004657, GO:0009695, GO:0006537, GO:0006970, GO:0006612, GO:0009863, GO:0010583, GO:0006562, GO:0009407
	Contig5303	glycerophosphodiester phosphodiesterase like 6	GO:0006071, GO:0016126, GO:0007155, GO:0046658, GO:0009505, GO:0030048, GO:0045010, GO:0008889, GO:0010075, GO:0052546, GO:0048767, GO:0010090, GO:0005982, GO:0016051, GO:0010442, GO:0009832, GO:0000272, GO:0009506, GO:0052541, GO:0009860, GO:0042545
	Contig7298	serine carboxypeptidase-like 34	GO:0004185, GO:0019932, GO:0009506, GO:0005615, GO:0009505, GO:0006508, GO:0009860, GO:0009742, GO:0007020, GO:0005773, GO:0030048
	Contig3567	ubiquitin carboxyl-terminal hydrolase 6	GO:0006511, GO:0004221, GO:0005516, GO:0009506, GO:0009640, GO:0010388, GO:0004843, GO:0016567, GO:0000085, GO:0016579, GO:0045893, GO:0016571
----------------------	----------------------	-----------------------------------------------------------------------------------	--------------------------------------------------------------------------------------------------------------------------------
bol-miR162b	Contig4987	armadillo beta-catenin-like repeat-containing protein	GO:0005829, GO:0008565, GO:0005643, GO:0052546, GO:0009507, GO:0000059, GO:0052541
	Contig2361	kinesin 13a	GO:0040007, GO:0010638, GO:0044237, GO:0009791, GO:0048608, GO:0005874, GO:0003777, GO:0010090, GO:0005795, GO:0009887, GO:0007018, GO:0005886, GO:0005634, GO:0005524
	Contig11943	phosphatidyl inositol monophosphate 5 kinase	GO:0006499, GO:0009827, GO:0030048, GO:0009958, GO:0010311, GO:0009846, GO:0046488, GO:0016308, GO:0005975, GO:0044445, GO:0006520, GO:0048768, GO:0090406, GO:0051015, GO:0003785, GO:0072583, GO:0005634, GO:0005524, GO:0009860, GO:0016324
	295854830	purple acid phosphatase 3	GO:0009630, GO:0016036, GO:0019375, GO:0030643, GO:0042542, GO:0009740, GO:0005773, GO:0015706, GO:0045892, GO:0031539, GO:0009986, GO:0042802, GO:0003677, GO:0010017, GO:0010167, GO:0003700, GO:0009704, GO:0003993, GO:0005634, GO:0004722, GO:0007623
	Contig4289	aspartic proteinase a2	GO:0006508,GO:0009651,GO:0004175,GO:0006096,GO:0006623,GO:0006833,GO:0006972,GO:0007030,GO:0009266,GO:0046686,GO:0048513
	Contig12151	leucine-rich repeat protein kinase-like protein	GO:0048437, GO:0044446, GO:0004672, GO:0009738, GO:0009888, GO:0010035, GO:0009751, GO:0045088, GO:0004383, GO:0052542, GO:0009790, GO:0009753, GO:0006796, GO:0016049, GO:0009506, GO:0022626, GO:0009886, GO:0006970, GO:0009620, GO:0048869, GO:0016458, GO:0048580, GO:0043067, GO:0009605, GO:0010431, GO:0005886, GO:0048518, GO:0042743, GO:0009723, GO:0009056, GO:0005515, GO:0005975, GO:0048523, GO:…
	Contig3061	conserved oligomeric golgi complex component-related protein	GO:0003674,GO:0008150
	Contig9410	phototropic-responsive nph3 family protein	GO:0004871, GO:0009416
	Contig5000	novel plant snare 13	GO:0003674,GO:0006944,GO:0016192
	Contig1614	branched-chain-amino-acid aminotransferase 2	GO:0003824,GO:0009416,GO:0009611,GO:0010326,GO:0019761,GO:0009407,GO:0009684,GO:0019344
	Contig12781	transducin wd40 domain-containing protein	GO:0043234, GO:0005515, GO:0005634
	Contig5506	potassium transporter 2	GO:0006813,GO:0015079
	Contig1952	sad1 unc-84 domain-containing protein 2	GO:0006997, GO:0005635, GO:0005783, GO:0005515
	Contig6255	RuvB-like protein 2	GO:0000085, GO:0007010, GO:0006094, GO:0005515, GO:0007131, GO:0000741, GO:0001510, GO:0045132, GO:0033044, GO:0051604, GO:0010498, GO:0042138, GO:0009507, GO:0010388, GO:0009640, GO:0005730, GO:0005829, GO:0009560, GO:0048507, GO:2000072, GO:0006396, GO:0009909, GO:0007062, GO:0034968, GO:0006606, GO:0005524, GO:0003678
	Contig3604	duplicated sant dna-binding domain-containing protein	GO:0010286, GO:0009739, GO:0008270, GO:0010363, GO:0006355, GO:0009651, GO:0080167, GO:0009753, GO:0006612, GO:0016556, GO:0009751, GO:0003677, GO:0046686, GO:0019344, GO:0003700, GO:0009737, GO:0009963, GO:0005634, GO:0009723, GO:0009733
	Contig3743	pyrophosphate--fructose-6-phosphate 1-phosphotransferase	GO:0006096,GO:0047334,GO:0046686,GO:0015979,GO:0006084,GO:0006085,GO:0006342,GO:0051567
	Contig11103	glycosylphosphatidylinositol-n-acetylglucosaminyltransferase subunit pig-a-like protein	GO:0006506,GO:0016757
	Contig3421	candidate g-protein coupled receptor 2	GO:0016020, GO:0010015, GO:0002237
	Contig2910	udp-glucose pyrophosphorylase 3	GO:0016036,GO:0019375
----------------------	----------------------	-----------------------------------------------------------------------------------	--------------------------------------------------------------------------------------------------------------------------------
bol-miR162b*	Contig8387	ap2-like ethylene-responsive transcription factor	GO:0006355,GO:0003700,GO:0000981,GO:0045723,GO:1901959,GO:0003677,GO:0009887
	Contig295	protein kinase family protein	GO:0006468, GO:0005524, GO:0004674, GO:0006487
	Contig11083	zinc finger protein constans-like 9	GO:0010155, GO:0031348, GO:0009744, GO:0005515, GO:0008270, GO:0009867, GO:0035304, GO:0009862, GO:0010363, GO:0010310, GO:0009617, GO:0006612, GO:0010018, GO:0010161, GO:0009965, GO:0000165, GO:0032880, GO:0009637, GO:0009644, GO:0010100, GO:0030154, GO:0003700, GO:0045893, GO:0009909, GO:0005634, GO:0007623, GO:0006281
	Contig12106	dihydrolipoyl dehydrogenase 2	GO:0042744, GO:0006486, GO:0005507, GO:0034976, GO:0006996, GO:0009749, GO:0044434, GO:0006520, GO:0006096, GO:0050660, GO:0005759, GO:0009416, GO:0005747, GO:0016616, GO:0009060, GO:0009744, GO:0022414, GO:0006974, GO:0008270, GO:0005794, GO:0005524, GO:0006139, GO:0009055, GO:0009750, GO:0006732, GO:0004148, GO:0050897, GO:0046686, GO:0045454, GO:0048046, GO:0009627, GO:0032501
	Contig9692	swap surp domain-containing protein	GO:0003723, GO:0006396
	Contig12949	60s ribosomal protein l10a-2	GO:0003735,GO:0006412
	Contig3756	pyridoxal phosphate-dependent ybl036c type	GO:0008150,GO:0030170,GO:0042744
	Contig7939	2-carboxy-d-arabinitol 1-phosphate phosphatase	GO:0003824,GO:0008152
	Contig1221	dna cross-link repair protein snm1	GO:0003674,GO:0008150
	Contig7448	prolyl oligopeptidase family protein	GO:0005829, GO:0010048, GO:0006508, GO:0004252
	Contig6047	xanthine uracil permease family protein	GO:0022857
	18158607	cysteine proteinase inhibitor 6	GO:0005829, GO:0005618, GO:0050897, GO:0009611, GO:0005774, GO:0006970, GO:0042631, GO:0070417, GO:0034605, GO:0046686, GO:0004869, GO:0005886
	Contig2662	frigida interacting protein 1	GO:0003674,GO:0008150
	Contig6039	vacuolar proton atpase a3	GO:0071472, GO:0009705, GO:0009941, GO:0006816, GO:0000902, GO:0007033, GO:0012510, GO:0031669, GO:0009678, GO:0007030, GO:0048193, GO:0015986, GO:0016049, GO:0005886, GO:0005739
	Contig6942	exostosin family protein	GO:0045489, GO:0016757, GO:0005794, GO:0048868, GO:0009506, GO:0009561, GO:0016020
----------------------	----------------------	-----------------------------------------------------------------------------------	--------------------------------------------------------------------------------------------------------------------------------
bol-miR162c	Contig4987	armadillo beta-catenin-like repeat-containing protein	GO:0005829, GO:0008565, GO:0005643, GO:0052546, GO:0009507, GO:0000059, GO:0052541
	Contig2361	kinesin 13a	GO:0040007, GO:0010638, GO:0044237, GO:0009791, GO:0048608, GO:0005874, GO:0003777, GO:0010090, GO:0005795, GO:0009887, GO:0007018, GO:0005886, GO:0005634, GO:0005524
	Contig11943	phosphatidyl inositol monophosphate 5 kinase	GO:0006499, GO:0009827, GO:0030048, GO:0009958, GO:0010311, GO:0009846, GO:0046488, GO:0016308, GO:0005975, GO:0044445, GO:0006520, GO:0048768, GO:0090406, GO:0051015, GO:0003785, GO:0072583, GO:0005634, GO:0005524, GO:0009860, GO:0016324
	295854830	purple acid phosphatase 3	GO:0009630, GO:0016036, GO:0019375, GO:0030643, GO:0042542, GO:0009740, GO:0005773, GO:0015706, GO:0045892, GO:0031539, GO:0009986, GO:0042802, GO:0003677, GO:0010017, GO:0010167, GO:0003700, GO:0009704, GO:0003993, GO:0005634, GO:0004722, GO:0007623
	Contig4289	aspartic proteinase a2	GO:0006508,GO:0009651,GO:0004175,GO:0006096,GO:0006623,GO:0006833,GO:0006972,GO:0007030,GO:0009266,GO:0046686,GO:0048513
	Contig12151	leucine-rich repeat protein kinase-like protein	GO:0048437, GO:0044446, GO:0004672, GO:0009738, GO:0009888, GO:0010035, GO:0009751, GO:0045088, GO:0004383, GO:0052542, GO:0009790, GO:0009753, GO:0006796, GO:0016049, GO:0009506, GO:0022626, GO:0009886, GO:0006970, GO:0009620, GO:0048869, GO:0016458, GO:0048580, GO:0043067, GO:0009605, GO:0010431, GO:0005886, GO:0048518, GO:0042743, GO:0009723, GO:0009056, GO:0005515, GO:0005975, GO:0048523, GO:…
	Contig3061	conserved oligomeric golgi complex component-related protein	GO:0003674,GO:0008150
	Contig9410	phototropic-responsive nph3 family protein	GO:0004871, GO:0009416
	Contig5000	novel plant snare 13	GO:0003674,GO:0006944,GO:0016192
	Contig1614	branched-chain-amino-acid aminotransferase 2	GO:0003824,GO:0009416,GO:0009611,GO:0010326,GO:0019761,GO:0009407,GO:0009684,GO:0019344
	Contig12781	transducin wd40 domain-containing protein	GO:0043234, GO:0005515, GO:0005634
	Contig5506	potassium transporter 2	GO:0006813,GO:0015079
	Contig1952	sad1 unc-84 domain-containing protein 2	GO:0006997, GO:0005635, GO:0005783, GO:0005515
	Contig6255	RuvB-like protein 2	GO:0000085, GO:0007010, GO:0006094, GO:0005515, GO:0007131, GO:0000741, GO:0001510, GO:0045132, GO:0033044, GO:0051604, GO:0010498, GO:0042138, GO:0009507, GO:0010388, GO:0009640, GO:0005730, GO:0005829, GO:0009560, GO:0048507, GO:2000072, GO:0006396, GO:0009909, GO:0007062, GO:0034968, GO:0006606, GO:0005524, GO:0003678
	Contig3604	duplicated sant dna-binding domain-containing protein	GO:0010286, GO:0009739, GO:0008270, GO:0010363, GO:0006355, GO:0009651, GO:0080167, GO:0009753, GO:0006612, GO:0016556, GO:0009751, GO:0003677, GO:0046686, GO:0019344, GO:0003700, GO:0009737, GO:0009963, GO:0005634, GO:0009723, GO:0009733
	Contig3743	pyrophosphate--fructose-6-phosphate 1-phosphotransferase	GO:0006096,GO:0047334,GO:0046686,GO:0015979,GO:0006084,GO:0006085,GO:0006342,GO:0051567
	Contig11103	glycosylphosphatidylinositol-n-acetylglucosaminyltransferase subunit pig-a-like protein	GO:0006506,GO:0016757
	Contig3421	candidate g-protein coupled receptor 2	GO:0016020, GO:0010015, GO:0002237
	Contig2910	udp-glucose pyrophosphorylase 3	GO:0016036,GO:0019375
----------------------	----------------------	-----------------------------------------------------------------------------------	--------------------------------------------------------------------------------------------------------------------------------
bol-miR162c*	Contig3287	methionine aminopeptidase 2b	GO:0000085, GO:0009220, GO:0008235, GO:0001510, GO:0010388, GO:0009640, GO:0005730, GO:0005829, GO:0010150, GO:0006164, GO:0006508, GO:0005886, GO:0006606, GO:0004177
	Contig1227	alpha-humulene -beta-caryophyllene synthase	GO:0080016,GO:0080017,GO:0016106,GO:0051762,GO:0080027
	Contig7754	cysteine desulfurase	GO:0008152,GO:0008483,GO:0031071,GO:0005524,GO:0016226,GO:0008270,GO:0005515
	Contig4660	rna helicase drh1	GO:0008026,GO:0006486
	Contig9994	ubx domain-containing protein	GO:0016192
	Contig280	aspartyl protease family protein	GO:0034976, GO:0009414, GO:0070001, GO:0009627, GO:0042545, GO:0009505, GO:0006508, GO:0009737, GO:0009664, GO:0080167, GO:0016020, GO:0005783, GO:0000165, GO:0048046
	Contig160	vacuolar proton atpase a3	GO:0071472, GO:0009705, GO:0009941, GO:0006816, GO:0015991, GO:0000902, GO:0007033, GO:0015078, GO:0012510, GO:0031669, GO:0009678, GO:0007030, GO:0048193, GO:0015986, GO:0016049, GO:0033177, GO:0016887, GO:0005886, GO:0005739
	Contig12353	crm family member 3a	GO:0048316
	Contig12716	rna helicase drh1	GO:0009750, GO:0005774, GO:0010286, GO:0006094, GO:0006413, GO:0016973, GO:0009749, GO:0009744, GO:0006457, GO:0005515, GO:0042542, GO:0016607, GO:0009505, GO:0006397, GO:0051604, GO:0009651, GO:0003743, GO:0005794, GO:0035145, GO:0005730, GO:0005829, GO:0009560, GO:0005635, GO:0006096, GO:0001666, GO:0019048, GO:0009644, GO:0046686, GO:0009409, GO:0009737, GO:0009506, GO:0009165, GO:0005886, GO:…
	Contig3964	s-adenosyl-l-methionine-dependent methyltransferases superfamily protein	GO:0005774, GO:0008152, GO:0008168
	Contig10236	phenylalanine ammonia-lyase 4	GO:0010413, GO:0006979, GO:0006952, GO:0006598, GO:0005829, GO:0009805, GO:0010224, GO:0045548, GO:0009611, GO:0006559, GO:0009963, GO:0042398, GO:0009555, GO:0045492, GO:0046274, GO:0009819, GO:0046244, GO:0080167
	Contig12164	s-adenosyl-l-methionine-dependent methyltransferases-like protein	GO:0019243
	Contig10215	pentatricopeptide repeat-containing protein	GO:0016556, GO:0006259, GO:0004519, GO:0010075, GO:0031425, GO:0008380, GO:0007127, GO:0009507
	Contig649	protein kinase family protein	GO:0005829, GO:0046777, GO:0004674, GO:0071369, GO:0009623, GO:0004713, GO:0005524, GO:0002238, GO:0012505, GO:0051020, GO:0019722, GO:0009734, GO:0005634, GO:0009814, GO:0005886, GO:0009612
	Contig8577	rossmann-fold nad -binding domain-containing protein	GO:0016491,GO:0015995,GO:0003959,GO:0016630,GO:0000023,GO:0000272,GO:0005982,GO:0006098,GO:0006364,GO:0006636,GO:0006655,GO:0009073,GO:0009637,GO:0009657,GO:0009664,GO:0009902,GO:0009965,GO:0010027,GO:0010114,GO:0010207,GO:0010218,GO:0015979,GO:0016117,GO:0019252,GO:0019288,GO:0019344,GO:0019760,GO:0019761,GO:0030154,GO:0034660,GO:0043085,GO:0045893
	Contig13041	ribonuclease iii family protein	GO:0003723,GO:0004525,GO:0006396,GO:0010027,GO:0010267,GO:0019288,GO:0035196,GO:0051607
----------------------	----------------------	-----------------------------------------------------------------------------------	--------------------------------------------------------------------------------------------------------------------------------
bol-miR164	Contig7302	40s ribosomal protein s21-1	GO:0000447,GO:0000461,GO:0003735,GO:0006412,GO:0006414,GO:0042254,GO:0042274,GO:0009664,GO:0016925,GO:0042545
	Contig3253	enth vhs gat family protein	GO:0006891, GO:0005795, GO:0005886, GO:0008565, GO:0006886, GO:0005829
	Contig4087	mitochondrial-processing peptidase subunit alpha-1	GO:0004222,GO:0006508,GO:0005524,GO:0009651,GO:0006007,GO:0006096,GO:0006098,GO:0009060,GO:0046686
	Contig1095	uncharacterized protein	GO:0008150,GO:0009832,GO:0016049,GO:0030243
	Contig4226	rna helicase drh1	GO:0003735,GO:0006412,GO:0042254,GO:0001510
	Contig7692	dicarboxylate carrier 1	GO:0006839, GO:0009693, GO:0005743, GO:0009611, GO:0005310, GO:0010200, GO:0009612
	Contig2866	uridylate kinase	GO:0019201,GO:0004017,GO:0008652,GO:0048364,GO:0048367,GO:0006354
	158266474	g-type lectin s-receptor-like serine threonine-protein kinase	GO:0006810, GO:0051716, GO:0034613, GO:0009875, GO:0004675, GO:0005773, GO:0010033, GO:0043067, GO:0005829, GO:0046777, GO:0031625, GO:0002376, GO:0009506, GO:0005886, GO:0006952, GO:0005634
	Contig10754	uncharacterized protein	GO:0005773
	Contig4227	uncharacterized protein	GO:0003674,GO:0008150
	Contig12132	protoheme ix farnesyltransferase	GO:0004659
----------------------	----------------------	-----------------------------------------------------------------------------------	--------------------------------------------------------------------------------------------------------------------------------
bol-miR164a	Contig7302	40s ribosomal protein s21-1	GO:0000447,GO:0000461,GO:0003735,GO:0006412,GO:0006414,GO:0042254,GO:0042274,GO:0009664,GO:0016925,GO:0042545
	Contig3253	enth vhs gat family protein	GO:0006891, GO:0005795, GO:0005886, GO:0008565, GO:0006886, GO:0005829
	Contig4087	mitochondrial-processing peptidase subunit alpha-1	GO:0004222,GO:0006508,GO:0005524,GO:0009651,GO:0006007,GO:0006096,GO:0006098,GO:0009060,GO:0046686
	Contig1095	uncharacterized protein	GO:0008150,GO:0009832,GO:0016049,GO:0030243
	Contig4226	rna helicase drh1	GO:0003735,GO:0006412,GO:0042254,GO:0001510
	Contig7692	dicarboxylate carrier 1	GO:0006839, GO:0009693, GO:0005743, GO:0009611, GO:0005310, GO:0010200, GO:0009612
	Contig2866	uridylate kinase	GO:0019201,GO:0004017,GO:0008652,GO:0048364,GO:0048367,GO:0006354
	158266474	g-type lectin s-receptor-like serine threonine-protein kinase	GO:0006810, GO:0051716, GO:0034613, GO:0009875, GO:0004675, GO:0005773, GO:0010033, GO:0043067, GO:0005829, GO:0046777, GO:0031625, GO:0002376, GO:0009506, GO:0005886, GO:0006952, GO:0005634
	Contig10754	uncharacterized protein	GO:0005773
	Contig4227	uncharacterized protein	GO:0003674,GO:0008150
----------------------	----------------------	-----------------------------------------------------------------------------------	--------------------------------------------------------------------------------------------------------------------------------
bol-miR164b	Contig7302	40s ribosomal protein s21-1	GO:0000447,GO:0000461,GO:0003735,GO:0006412,GO:0006414,GO:0042254,GO:0042274,GO:0009664,GO:0016925,GO:0042545
	Contig3253	enth vhs gat family protein	GO:0006891, GO:0005795, GO:0005886, GO:0008565, GO:0006886, GO:0005829
	Contig4087	mitochondrial-processing peptidase subunit alpha-1	GO:0004222,GO:0006508,GO:0005524,GO:0009651,GO:0006007,GO:0006096,GO:0006098,GO:0009060,GO:0046686
	Contig1095	uncharacterized protein	GO:0008150,GO:0009832,GO:0016049,GO:0030243
	Contig4226	rna helicase drh1	GO:0003735,GO:0006412,GO:0042254,GO:0001510
	Contig7692	dicarboxylate carrier 1	GO:0006839, GO:0009693, GO:0005743, GO:0009611, GO:0005310, GO:0010200, GO:0009612
	Contig2866	uridylate kinase	GO:0019201,GO:0004017,GO:0008652,GO:0048364,GO:0048367,GO:0006354
	158266474	g-type lectin s-receptor-like serine threonine-protein kinase	GO:0006810, GO:0051716, GO:0034613, GO:0009875, GO:0004675, GO:0005773, GO:0010033, GO:0043067, GO:0005829, GO:0046777, GO:0031625, GO:0002376, GO:0009506, GO:0005886, GO:0006952, GO:0005634
	Contig10754	uncharacterized protein	GO:0005773
	Contig4227	uncharacterized protein	GO:0003674,GO:0008150
	Contig12132	protoheme ix farnesyltransferase	GO:0004659
----------------------	----------------------	-----------------------------------------------------------------------------------	--------------------------------------------------------------------------------------------------------------------------------
bol-miR164c	Contig7302	40s ribosomal protein s21-1	GO:0000447,GO:0000461,GO:0003735,GO:0006412,GO:0006414,GO:0042254,GO:0042274,GO:0009664,GO:0016925,GO:0042545
	Contig3253	enth vhs gat family protein	GO:0006891, GO:0005795, GO:0005886, GO:0008565, GO:0006886, GO:0005829
	Contig4087	mitochondrial-processing peptidase subunit alpha-1	GO:0004222,GO:0006508,GO:0005524,GO:0009651,GO:0006007,GO:0006096,GO:0006098,GO:0009060,GO:0046686
	Contig1095	uncharacterized protein	GO:0008150,GO:0009832,GO:0016049,GO:0030243
	Contig4226	rna helicase drh1	GO:0003735,GO:0006412,GO:0042254,GO:0001510
	Contig7692	dicarboxylate carrier 1	GO:0006839, GO:0009693, GO:0005743, GO:0009611, GO:0005310, GO:0010200, GO:0009612
	Contig2866	uridylate kinase	GO:0019201,GO:0004017,GO:0008652,GO:0048364,GO:0048367,GO:0006354
	158266474	g-type lectin s-receptor-like serine threonine-protein kinase	GO:0006810, GO:0051716, GO:0034613, GO:0009875, GO:0004675, GO:0005773, GO:0010033, GO:0043067, GO:0005829, GO:0046777, GO:0031625, GO:0002376, GO:0009506, GO:0005886, GO:0006952, GO:0005634
	Contig10754	uncharacterized protein	GO:0005773
	Contig4227	uncharacterized protein	GO:0003674,GO:0008150
	Contig12132	protoheme ix farnesyltransferase	GO:0004659
----------------------	----------------------	-----------------------------------------------------------------------------------	--------------------------------------------------------------------------------------------------------------------------------
bol-miR164d	Contig7302	40s ribosomal protein s21-1	GO:0000447,GO:0000461,GO:0003735,GO:0006412,GO:0006414,GO:0042254,GO:0042274,GO:0009664,GO:0016925,GO:0042545
	Contig3253	enth vhs gat family protein	GO:0006891, GO:0005795, GO:0005886, GO:0008565, GO:0006886, GO:0005829
	Contig4087	mitochondrial-processing peptidase subunit alpha-1	GO:0004222,GO:0006508,GO:0005524,GO:0009651,GO:0006007,GO:0006096,GO:0006098,GO:0009060,GO:0046686
	Contig1095	uncharacterized protein	GO:0008150,GO:0009832,GO:0016049,GO:0030243
	Contig4226	rna helicase drh1	GO:0003735,GO:0006412,GO:0042254,GO:0001510
	Contig7692	dicarboxylate carrier 1	GO:0006839, GO:0009693, GO:0005743, GO:0009611, GO:0005310, GO:0010200, GO:0009612
	Contig2866	uridylate kinase	GO:0019201,GO:0004017,GO:0008652,GO:0048364,GO:0048367,GO:0006354
	158266474	g-type lectin s-receptor-like serine threonine-protein kinase	GO:0006810, GO:0051716, GO:0034613, GO:0009875, GO:0004675, GO:0005773, GO:0010033, GO:0043067, GO:0005829, GO:0046777, GO:0031625, GO:0002376, GO:0009506, GO:0005886, GO:0006952, GO:0005634
	Contig10754	uncharacterized protein	GO:0005773
	Contig4227	uncharacterized protein	GO:0003674,GO:0008150
	Contig12132	protoheme ix farnesyltransferase	GO:0004659
----------------------	----------------------	-----------------------------------------------------------------------------------	--------------------------------------------------------------------------------------------------------------------------------
bol-miR164e	Contig7302	40s ribosomal protein s21-1	GO:0000447,GO:0000461,GO:0003735,GO:0006412,GO:0006414,GO:0042254,GO:0042274,GO:0009664,GO:0016925,GO:0042545
	Contig3253	enth vhs gat family protein	GO:0006891, GO:0005795, GO:0005886, GO:0008565, GO:0006886, GO:0005829
	Contig4087	mitochondrial-processing peptidase subunit alpha-1	GO:0004222,GO:0006508,GO:0005524,GO:0009651,GO:0006007,GO:0006096,GO:0006098,GO:0009060,GO:0046686
	Contig1095	uncharacterized protein	GO:0008150,GO:0009832,GO:0016049,GO:0030243
	Contig4226	rna helicase drh1	GO:0003735,GO:0006412,GO:0042254,GO:0001510
	Contig7692	dicarboxylate carrier 1	GO:0006839, GO:0009693, GO:0005743, GO:0009611, GO:0005310, GO:0010200, GO:0009612
	Contig2866	uridylate kinase	GO:0019201,GO:0004017,GO:0008652,GO:0048364,GO:0048367,GO:0006354
	158266474	g-type lectin s-receptor-like serine threonine-protein kinase	GO:0006810, GO:0051716, GO:0034613, GO:0009875, GO:0004675, GO:0005773, GO:0010033, GO:0043067, GO:0005829, GO:0046777, GO:0031625, GO:0002376, GO:0009506, GO:0005886, GO:0006952, GO:0005634
	Contig10754	uncharacterized protein	GO:0005773
	Contig4227	uncharacterized protein	GO:0003674,GO:0008150
	Contig12132	protoheme ix farnesyltransferase	GO:0004659
----------------------	----------------------	-----------------------------------------------------------------------------------	--------------------------------------------------------------------------------------------------------------------------------
bol-miR164f	Contig7302	40s ribosomal protein s21-1	GO:0000447,GO:0000461,GO:0003735,GO:0006412,GO:0006414,GO:0042254,GO:0042274,GO:0009664,GO:0016925,GO:0042545
	Contig3253	enth vhs gat family protein	GO:0006891, GO:0005795, GO:0005886, GO:0008565, GO:0006886, GO:0005829
	Contig4087	mitochondrial-processing peptidase subunit alpha-1	GO:0004222,GO:0006508,GO:0005524,GO:0009651,GO:0006007,GO:0006096,GO:0006098,GO:0009060,GO:0046686
	Contig1095	uncharacterized protein	GO:0008150,GO:0009832,GO:0016049,GO:0030243
	Contig4226	rna helicase drh1	GO:0003735,GO:0006412,GO:0042254,GO:0001510
	Contig7692	dicarboxylate carrier 1	GO:0006839, GO:0009693, GO:0005743, GO:0009611, GO:0005310, GO:0010200, GO:0009612
	Contig2866	uridylate kinase	GO:0019201,GO:0004017,GO:0008652,GO:0048364,GO:0048367,GO:0006354
	158266474	g-type lectin s-receptor-like serine threonine-protein kinase	GO:0006810, GO:0051716, GO:0034613, GO:0009875, GO:0004675, GO:0005773, GO:0010033, GO:0043067, GO:0005829, GO:0046777, GO:0031625, GO:0002376, GO:0009506, GO:0005886, GO:0006952, GO:0005634
	Contig10754	uncharacterized protein	GO:0005773
	Contig4227	uncharacterized protein	GO:0003674,GO:0008150
	Contig12132	protoheme ix farnesyltransferase	GO:0004659
----------------------	----------------------	-----------------------------------------------------------------------------------	--------------------------------------------------------------------------------------------------------------------------------
bol-miR164g	Contig7302	40s ribosomal protein s21-1	GO:0000447,GO:0000461,GO:0003735,GO:0006412,GO:0006414,GO:0042254,GO:0042274,GO:0009664,GO:0016925,GO:0042545
	Contig3253	enth vhs gat family protein	GO:0006891, GO:0005795, GO:0005886, GO:0008565, GO:0006886, GO:0005829
	Contig4087	mitochondrial-processing peptidase subunit alpha-1	GO:0004222,GO:0006508,GO:0005524,GO:0009651,GO:0006007,GO:0006096,GO:0006098,GO:0009060,GO:0046686
	Contig1095	uncharacterized protein	GO:0008150,GO:0009832,GO:0016049,GO:0030243
	Contig4226	rna helicase drh1	GO:0003735,GO:0006412,GO:0042254,GO:0001510
	Contig7692	dicarboxylate carrier 1	GO:0006839, GO:0009693, GO:0005743, GO:0009611, GO:0005310, GO:0010200, GO:0009612
	Contig2866	uridylate kinase	GO:0019201,GO:0004017,GO:0008652,GO:0048364,GO:0048367,GO:0006354
	158266474	g-type lectin s-receptor-like serine threonine-protein kinase	GO:0006810, GO:0051716, GO:0034613, GO:0009875, GO:0004675, GO:0005773, GO:0010033, GO:0043067, GO:0005829, GO:0046777, GO:0031625, GO:0002376, GO:0009506, GO:0005886, GO:0006952, GO:0005634
	Contig10754	uncharacterized protein	GO:0005773
	Contig4227	uncharacterized protein	GO:0003674,GO:0008150
	Contig12132	protoheme ix farnesyltransferase	GO:0004659
----------------------	----------------------	-----------------------------------------------------------------------------------	--------------------------------------------------------------------------------------------------------------------------------
bol-miR164h	Contig7302	40s ribosomal protein s21-1	GO:0000447,GO:0000461,GO:0003735,GO:0006412,GO:0006414,GO:0042254,GO:0042274,GO:0009664,GO:0016925,GO:0042545
	Contig3253	enth vhs gat family protein	GO:0006891, GO:0005795, GO:0005886, GO:0008565, GO:0006886, GO:0005829
	Contig4087	mitochondrial-processing peptidase subunit alpha-1	GO:0004222,GO:0006508,GO:0005524,GO:0009651,GO:0006007,GO:0006096,GO:0006098,GO:0009060,GO:0046686
	Contig1095	uncharacterized protein	GO:0008150,GO:0009832,GO:0016049,GO:0030243
	Contig4226	rna helicase drh1	GO:0003735,GO:0006412,GO:0042254,GO:0001510
	Contig7692	dicarboxylate carrier 1	GO:0006839, GO:0009693, GO:0005743, GO:0009611, GO:0005310, GO:0010200, GO:0009612
	Contig2866	uridylate kinase	GO:0019201,GO:0004017,GO:0008652,GO:0048364,GO:0048367,GO:0006354
	158266474	g-type lectin s-receptor-like serine threonine-protein kinase	GO:0006810, GO:0051716, GO:0034613, GO:0009875, GO:0004675, GO:0005773, GO:0010033, GO:0043067, GO:0005829, GO:0046777, GO:0031625, GO:0002376, GO:0009506, GO:0005886, GO:0006952, GO:0005634
	Contig10754	uncharacterized protein	GO:0005773
	Contig4227	uncharacterized protein	GO:0003674,GO:0008150
	Contig12132	protoheme ix farnesyltransferase	GO:0004659
----------------------	----------------------	-----------------------------------------------------------------------------------	--------------------------------------------------------------------------------------------------------------------------------
bol-miR166	Contig7595	glutathione s-transferase tau 26	GO:0005774, GO:0016036, GO:0051788, GO:0006094, GO:0006635, GO:0048046, GO:0019375, GO:0043161, GO:0043085, GO:0019252, GO:0042631, GO:0009651, GO:0009407, GO:0000023, GO:0080167, GO:0080129, GO:0005794, GO:0005829, GO:0015824, GO:0009751, GO:0009635, GO:0006096, GO:0009570, GO:2000030, GO:0010583, GO:0006569, GO:0046686, GO:0006749, GO:0043295, GO:0009409, GO:0009684, GO:0004364, GO:0009506, GO:…
	Contig10786	galacturonosyltransferase-like 6	GO:0047262, GO:0016126, GO:0009867, GO:0010363, GO:0030048, GO:0032504, GO:0006612, GO:0005794, GO:0010051, GO:0006569, GO:0010417, GO:0090406, GO:0009684, GO:0019344, GO:0048366, GO:0052386, GO:0005783, GO:0009863
	Contig7764	wrky transcription factor 4	GO:0016036, GO:0009941, GO:0009611, GO:0009957, GO:0019375, GO:0005515, GO:0070370, GO:0008270, GO:0017111, GO:0006944, GO:0002679, GO:0010200, GO:0042631, GO:0004713, GO:0010050, GO:0043531, GO:0042742, GO:0010214, GO:0015824, GO:0009846, GO:0006468, GO:0048527, GO:0009556, GO:0043565, GO:0043620, GO:0052542, GO:0009409, GO:0030010, GO:0003700, GO:0032107, GO:0045893, GO:0009863, GO:0005634, GO:…
	Contig10524	aaa-type atpase family protein	GO:0016887,GO:0009560
	Contig4909	s-adenosyl-l-methionine-dependent methyltransferases superfamily protein	GO:0008152, GO:0010287, GO:0008168
	Contig3324	protein tify 10a	GO:0009753,GO:0005515,GO:0007165,GO:0009414,GO:0009611,GO:0009620,GO:0009693,GO:0009695,GO:0009723,GO:0009733,GO:0009738,GO:0009867,GO:0010200,GO:0042538
	Contig6294	duplicated sant dna-binding domain-containing protein	GO:0010286, GO:0009739, GO:0008270, GO:0010363, GO:0006355, GO:0009651, GO:0080167, GO:0009753, GO:0006612, GO:0016556, GO:0009751, GO:0003677, GO:0046686, GO:0019344, GO:0003700, GO:0009737, GO:0009963, GO:0005634, GO:0009723, GO:0009733
	Contig112	tetratricopeptide repeat-containing protein	GO:0008150
	Contig11657	lipin-like protein	GO:0006629,GO:0008195,GO:0016036
	Contig7523	regulator of chromosome condensation repeat protein rug3	GO:0008536,GO:0008380,GO:0032981
	Contig5219	o-glycosyl hydrolases family 17 protein	GO:0031047, GO:0044260, GO:0046658, GO:0009505, GO:0005773, GO:0090304, GO:0016569, GO:0043412, GO:0004553, GO:0005975, GO:0043169, GO:0050794, GO:0009506, GO:0040029
	Contig4548	phosphatidyl inositol monophosphate 5 kinase	GO:0016308
----------------------	----------------------	-----------------------------------------------------------------------------------	--------------------------------------------------------------------------------------------------------------------------------
bol-miR166a	Contig7595	glutathione s-transferase tau 26	GO:0005774, GO:0016036, GO:0051788, GO:0006094, GO:0006635, GO:0048046, GO:0019375, GO:0043161, GO:0043085, GO:0019252, GO:0042631, GO:0009651, GO:0009407, GO:0000023, GO:0080167, GO:0080129, GO:0005794, GO:0005829, GO:0015824, GO:0009751, GO:0009635, GO:0006096, GO:0009570, GO:2000030, GO:0010583, GO:0006569, GO:0046686, GO:0006749, GO:0043295, GO:0009409, GO:0009684, GO:0004364, GO:0009506, GO:…
	Contig6294	duplicated sant dna-binding domain-containing protein	GO:0010286, GO:0009739, GO:0008270, GO:0010363, GO:0006355, GO:0009651, GO:0080167, GO:0009753, GO:0006612, GO:0016556, GO:0009751, GO:0003677, GO:0046686, GO:0019344, GO:0003700, GO:0009737, GO:0009963, GO:0005634, GO:0009723, GO:0009733
	Contig4548	phosphatidyl inositol monophosphate 5 kinase	GO:0016308
	Contig10786	galacturonosyltransferase-like 6	GO:0047262, GO:0016126, GO:0009867, GO:0010363, GO:0030048, GO:0032504, GO:0006612, GO:0005794, GO:0010051, GO:0006569, GO:0010417, GO:0090406, GO:0009684, GO:0019344, GO:0048366, GO:0052386, GO:0005783, GO:0009863
	Contig7764	wrky transcription factor 4	GO:0016036, GO:0009941, GO:0009611, GO:0009957, GO:0019375, GO:0005515, GO:0070370, GO:0008270, GO:0017111, GO:0006944, GO:0002679, GO:0010200, GO:0042631, GO:0004713, GO:0010050, GO:0043531, GO:0042742, GO:0010214, GO:0015824, GO:0009846, GO:0006468, GO:0048527, GO:0009556, GO:0043565, GO:0043620, GO:0052542, GO:0009409, GO:0030010, GO:0003700, GO:0032107, GO:0045893, GO:0009863, GO:0005634, GO:…
	Contig4909	s-adenosyl-l-methionine-dependent methyltransferases superfamily protein	GO:0008152, GO:0010287, GO:0008168
	Contig10524	aaa-type atpase family protein	GO:0016887,GO:0009560
	Contig3440	s-adenosyl-l-methionine-dependent methyltransferases superfamily protein	GO:0008168, GO:0008152
	Contig3324	protein tify 10a	GO:0009753,GO:0005515,GO:0007165,GO:0009414,GO:0009611,GO:0009620,GO:0009693,GO:0009695,GO:0009723,GO:0009733,GO:0009738,GO:0009867,GO:0010200,GO:0042538
	Contig112	tetratricopeptide repeat-containing protein	GO:0008150
	Contig11657	lipin-like protein	GO:0006629,GO:0008195,GO:0016036
	Contig7523	regulator of chromosome condensation repeat protein rug3	GO:0008536,GO:0008380,GO:0032981
	Contig5219	o-glycosyl hydrolases family 17 protein	GO:0031047, GO:0044260, GO:0046658, GO:0009505, GO:0005773, GO:0090304, GO:0016569, GO:0043412, GO:0004553, GO:0005975, GO:0043169, GO:0050794, GO:0009506, GO:0040029
	Contig2865	udp-arabinose 4-epimerase	GO:0009744, GO:0000166, GO:0010253, GO:0045226, GO:0050377, GO:0005829, GO:0016857, GO:0051555, GO:0050662, GO:0010224, GO:0010315, GO:0008831, GO:0009506, GO:0010280, GO:0005625
	Contig12610	tcp-1 cpn60 chaperonin family protein	GO:0005515,GO:0006364
----------------------	----------------------	-----------------------------------------------------------------------------------	--------------------------------------------------------------------------------------------------------------------------------
bol-miR166b	Contig7595	glutathione s-transferase tau 26	GO:0005774, GO:0016036, GO:0051788, GO:0006094, GO:0006635, GO:0048046, GO:0019375, GO:0043161, GO:0043085, GO:0019252, GO:0042631, GO:0009651, GO:0009407, GO:0000023, GO:0080167, GO:0080129, GO:0005794, GO:0005829, GO:0015824, GO:0009751, GO:0009635, GO:0006096, GO:0009570, GO:2000030, GO:0010583, GO:0006569, GO:0046686, GO:0006749, GO:0043295, GO:0009409, GO:0009684, GO:0004364, GO:0009506, GO:…
	Contig10786	galacturonosyltransferase-like 6	GO:0047262, GO:0016126, GO:0009867, GO:0010363, GO:0030048, GO:0032504, GO:0006612, GO:0005794, GO:0010051, GO:0006569, GO:0010417, GO:0090406, GO:0009684, GO:0019344, GO:0048366, GO:0052386, GO:0005783, GO:0009863
	Contig7764	wrky transcription factor 4	GO:0016036, GO:0009941, GO:0009611, GO:0009957, GO:0019375, GO:0005515, GO:0070370, GO:0008270, GO:0017111, GO:0006944, GO:0002679, GO:0010200, GO:0042631, GO:0004713, GO:0010050, GO:0043531, GO:0042742, GO:0010214, GO:0015824, GO:0009846, GO:0006468, GO:0048527, GO:0009556, GO:0043565, GO:0043620, GO:0052542, GO:0009409, GO:0030010, GO:0003700, GO:0032107, GO:0045893, GO:0009863, GO:0005634, GO:…
	Contig10524	aaa-type atpase family protein	GO:0016887,GO:0009560
	Contig4909	s-adenosyl-l-methionine-dependent methyltransferases superfamily protein	GO:0008152, GO:0010287, GO:0008168
	Contig3324	protein tify 10a	GO:0009753,GO:0005515,GO:0007165,GO:0009414,GO:0009611,GO:0009620,GO:0009693,GO:0009695,GO:0009723,GO:0009733,GO:0009738,GO:0009867,GO:0010200,GO:0042538
	Contig6294	duplicated sant dna-binding domain-containing protein	GO:0010286, GO:0009739, GO:0008270, GO:0010363, GO:0006355, GO:0009651, GO:0080167, GO:0009753, GO:0006612, GO:0016556, GO:0009751, GO:0003677, GO:0046686, GO:0019344, GO:0003700, GO:0009737, GO:0009963, GO:0005634, GO:0009723, GO:0009733
	Contig112	tetratricopeptide repeat-containing protein	GO:0008150
	Contig11657	lipin-like protein	GO:0006629,GO:0008195,GO:0016036
	Contig7523	regulator of chromosome condensation repeat protein rug3	GO:0008536,GO:0008380,GO:0032981
	Contig5219	o-glycosyl hydrolases family 17 protein	GO:0031047, GO:0044260, GO:0046658, GO:0009505, GO:0005773, GO:0090304, GO:0016569, GO:0043412, GO:0004553, GO:0005975, GO:0043169, GO:0050794, GO:0009506, GO:0040029
	Contig4548	phosphatidyl inositol monophosphate 5 kinase	GO:0016308
----------------------	----------------------	-----------------------------------------------------------------------------------	--------------------------------------------------------------------------------------------------------------------------------
bol-miR166c	Contig7595	glutathione s-transferase tau 26	GO:0005774, GO:0016036, GO:0051788, GO:0006094, GO:0006635, GO:0048046, GO:0019375, GO:0043161, GO:0043085, GO:0019252, GO:0042631, GO:0009651, GO:0009407, GO:0000023, GO:0080167, GO:0080129, GO:0005794, GO:0005829, GO:0015824, GO:0009751, GO:0009635, GO:0006096, GO:0009570, GO:2000030, GO:0010583, GO:0006569, GO:0046686, GO:0006749, GO:0043295, GO:0009409, GO:0009684, GO:0004364, GO:0009506, GO:…
	Contig10786	galacturonosyltransferase-like 6	GO:0047262, GO:0016126, GO:0009867, GO:0010363, GO:0030048, GO:0032504, GO:0006612, GO:0005794, GO:0010051, GO:0006569, GO:0010417, GO:0090406, GO:0009684, GO:0019344, GO:0048366, GO:0052386, GO:0005783, GO:0009863
	Contig7764	wrky transcription factor 4	GO:0016036, GO:0009941, GO:0009611, GO:0009957, GO:0019375, GO:0005515, GO:0070370, GO:0008270, GO:0017111, GO:0006944, GO:0002679, GO:0010200, GO:0042631, GO:0004713, GO:0010050, GO:0043531, GO:0042742, GO:0010214, GO:0015824, GO:0009846, GO:0006468, GO:0048527, GO:0009556, GO:0043565, GO:0043620, GO:0052542, GO:0009409, GO:0030010, GO:0003700, GO:0032107, GO:0045893, GO:0009863, GO:0005634, GO:…
	Contig10524	aaa-type atpase family protein	GO:0016887,GO:0009560
	Contig4909	s-adenosyl-l-methionine-dependent methyltransferases superfamily protein	GO:0008152, GO:0010287, GO:0008168
	Contig3324	protein tify 10a	GO:0009753,GO:0005515,GO:0007165,GO:0009414,GO:0009611,GO:0009620,GO:0009693,GO:0009695,GO:0009723,GO:0009733,GO:0009738,GO:0009867,GO:0010200,GO:0042538
	Contig6294	duplicated sant dna-binding domain-containing protein	GO:0010286, GO:0009739, GO:0008270, GO:0010363, GO:0006355, GO:0009651, GO:0080167, GO:0009753, GO:0006612, GO:0016556, GO:0009751, GO:0003677, GO:0046686, GO:0019344, GO:0003700, GO:0009737, GO:0009963, GO:0005634, GO:0009723, GO:0009733
	Contig112	tetratricopeptide repeat-containing protein	GO:0008150
	Contig11657	lipin-like protein	GO:0006629,GO:0008195,GO:0016036
	Contig7523	regulator of chromosome condensation repeat protein rug3	GO:0008536,GO:0008380,GO:0032981
	Contig5219	o-glycosyl hydrolases family 17 protein	GO:0031047, GO:0044260, GO:0046658, GO:0009505, GO:0005773, GO:0090304, GO:0016569, GO:0043412, GO:0004553, GO:0005975, GO:0043169, GO:0050794, GO:0009506, GO:0040029
	Contig4548	phosphatidyl inositol monophosphate 5 kinase	GO:0016308
----------------------	----------------------	-----------------------------------------------------------------------------------	--------------------------------------------------------------------------------------------------------------------------------
bol-miR166d	Contig7595	glutathione s-transferase tau 26	GO:0005774, GO:0016036, GO:0051788, GO:0006094, GO:0006635, GO:0048046, GO:0019375, GO:0043161, GO:0043085, GO:0019252, GO:0042631, GO:0009651, GO:0009407, GO:0000023, GO:0080167, GO:0080129, GO:0005794, GO:0005829, GO:0015824, GO:0009751, GO:0009635, GO:0006096, GO:0009570, GO:2000030, GO:0010583, GO:0006569, GO:0046686, GO:0006749, GO:0043295, GO:0009409, GO:0009684, GO:0004364, GO:0009506, GO:…
	Contig10786	galacturonosyltransferase-like 6	GO:0047262, GO:0016126, GO:0009867, GO:0010363, GO:0030048, GO:0032504, GO:0006612, GO:0005794, GO:0010051, GO:0006569, GO:0010417, GO:0090406, GO:0009684, GO:0019344, GO:0048366, GO:0052386, GO:0005783, GO:0009863
	Contig7764	wrky transcription factor 4	GO:0016036, GO:0009941, GO:0009611, GO:0009957, GO:0019375, GO:0005515, GO:0070370, GO:0008270, GO:0017111, GO:0006944, GO:0002679, GO:0010200, GO:0042631, GO:0004713, GO:0010050, GO:0043531, GO:0042742, GO:0010214, GO:0015824, GO:0009846, GO:0006468, GO:0048527, GO:0009556, GO:0043565, GO:0043620, GO:0052542, GO:0009409, GO:0030010, GO:0003700, GO:0032107, GO:0045893, GO:0009863, GO:0005634, GO:…
	Contig10524	aaa-type atpase family protein	GO:0016887,GO:0009560
	Contig4909	s-adenosyl-l-methionine-dependent methyltransferases superfamily protein	GO:0008152, GO:0010287, GO:0008168
	Contig3324	protein tify 10a	GO:0009753,GO:0005515,GO:0007165,GO:0009414,GO:0009611,GO:0009620,GO:0009693,GO:0009695,GO:0009723,GO:0009733,GO:0009738,GO:0009867,GO:0010200,GO:0042538
	Contig6294	duplicated sant dna-binding domain-containing protein	GO:0010286, GO:0009739, GO:0008270, GO:0010363, GO:0006355, GO:0009651, GO:0080167, GO:0009753, GO:0006612, GO:0016556, GO:0009751, GO:0003677, GO:0046686, GO:0019344, GO:0003700, GO:0009737, GO:0009963, GO:0005634, GO:0009723, GO:0009733
	Contig112	tetratricopeptide repeat-containing protein	GO:0008150
	Contig11657	lipin-like protein	GO:0006629,GO:0008195,GO:0016036
	Contig7523	regulator of chromosome condensation repeat protein rug3	GO:0008536,GO:0008380,GO:0032981
	Contig5219	o-glycosyl hydrolases family 17 protein	GO:0031047, GO:0044260, GO:0046658, GO:0009505, GO:0005773, GO:0090304, GO:0016569, GO:0043412, GO:0004553, GO:0005975, GO:0043169, GO:0050794, GO:0009506, GO:0040029
	Contig4548	phosphatidyl inositol monophosphate 5 kinase	GO:0016308
----------------------	----------------------	-----------------------------------------------------------------------------------	--------------------------------------------------------------------------------------------------------------------------------
bol-miR166e	Contig7595	glutathione s-transferase tau 26	GO:0005774, GO:0016036, GO:0051788, GO:0006094, GO:0006635, GO:0048046, GO:0019375, GO:0043161, GO:0043085, GO:0019252, GO:0042631, GO:0009651, GO:0009407, GO:0000023, GO:0080167, GO:0080129, GO:0005794, GO:0005829, GO:0015824, GO:0009751, GO:0009635, GO:0006096, GO:0009570, GO:2000030, GO:0010583, GO:0006569, GO:0046686, GO:0006749, GO:0043295, GO:0009409, GO:0009684, GO:0004364, GO:0009506, GO:…
	Contig10786	galacturonosyltransferase-like 6	GO:0047262, GO:0016126, GO:0009867, GO:0010363, GO:0030048, GO:0032504, GO:0006612, GO:0005794, GO:0010051, GO:0006569, GO:0010417, GO:0090406, GO:0009684, GO:0019344, GO:0048366, GO:0052386, GO:0005783, GO:0009863
	Contig7764	wrky transcription factor 4	GO:0016036, GO:0009941, GO:0009611, GO:0009957, GO:0019375, GO:0005515, GO:0070370, GO:0008270, GO:0017111, GO:0006944, GO:0002679, GO:0010200, GO:0042631, GO:0004713, GO:0010050, GO:0043531, GO:0042742, GO:0010214, GO:0015824, GO:0009846, GO:0006468, GO:0048527, GO:0009556, GO:0043565, GO:0043620, GO:0052542, GO:0009409, GO:0030010, GO:0003700, GO:0032107, GO:0045893, GO:0009863, GO:0005634, GO:…
	Contig10524	aaa-type atpase family protein	GO:0016887,GO:0009560
	Contig4909	s-adenosyl-l-methionine-dependent methyltransferases superfamily protein	GO:0008152, GO:0010287, GO:0008168
	Contig3324	protein tify 10a	GO:0009753,GO:0005515,GO:0007165,GO:0009414,GO:0009611,GO:0009620,GO:0009693,GO:0009695,GO:0009723,GO:0009733,GO:0009738,GO:0009867,GO:0010200,GO:0042538
	Contig6294	duplicated sant dna-binding domain-containing protein	GO:0010286, GO:0009739, GO:0008270, GO:0010363, GO:0006355, GO:0009651, GO:0080167, GO:0009753, GO:0006612, GO:0016556, GO:0009751, GO:0003677, GO:0046686, GO:0019344, GO:0003700, GO:0009737, GO:0009963, GO:0005634, GO:0009723, GO:0009733
	Contig112	tetratricopeptide repeat-containing protein	GO:0008150
	Contig11657	lipin-like protein	GO:0006629,GO:0008195,GO:0016036
	Contig7523	regulator of chromosome condensation repeat protein rug3	GO:0008536,GO:0008380,GO:0032981
	Contig5219	o-glycosyl hydrolases family 17 protein	GO:0031047, GO:0044260, GO:0046658, GO:0009505, GO:0005773, GO:0090304, GO:0016569, GO:0043412, GO:0004553, GO:0005975, GO:0043169, GO:0050794, GO:0009506, GO:0040029
	Contig4548	phosphatidyl inositol monophosphate 5 kinase	GO:0016308
----------------------	----------------------	-----------------------------------------------------------------------------------	--------------------------------------------------------------------------------------------------------------------------------
bol-miR166f	Contig7595	glutathione s-transferase tau 26	GO:0005774, GO:0016036, GO:0051788, GO:0006094, GO:0006635, GO:0048046, GO:0019375, GO:0043161, GO:0043085, GO:0019252, GO:0042631, GO:0009651, GO:0009407, GO:0000023, GO:0080167, GO:0080129, GO:0005794, GO:0005829, GO:0015824, GO:0009751, GO:0009635, GO:0006096, GO:0009570, GO:2000030, GO:0010583, GO:0006569, GO:0046686, GO:0006749, GO:0043295, GO:0009409, GO:0009684, GO:0004364, GO:0009506, GO:…
	Contig10786	galacturonosyltransferase-like 6	GO:0047262, GO:0016126, GO:0009867, GO:0010363, GO:0030048, GO:0032504, GO:0006612, GO:0005794, GO:0010051, GO:0006569, GO:0010417, GO:0090406, GO:0009684, GO:0019344, GO:0048366, GO:0052386, GO:0005783, GO:0009863
	Contig7764	wrky transcription factor 4	GO:0016036, GO:0009941, GO:0009611, GO:0009957, GO:0019375, GO:0005515, GO:0070370, GO:0008270, GO:0017111, GO:0006944, GO:0002679, GO:0010200, GO:0042631, GO:0004713, GO:0010050, GO:0043531, GO:0042742, GO:0010214, GO:0015824, GO:0009846, GO:0006468, GO:0048527, GO:0009556, GO:0043565, GO:0043620, GO:0052542, GO:0009409, GO:0030010, GO:0003700, GO:0032107, GO:0045893, GO:0009863, GO:0005634, GO:…
	Contig10524	aaa-type atpase family protein	GO:0016887,GO:0009560
	Contig4909	s-adenosyl-l-methionine-dependent methyltransferases superfamily protein	GO:0008152, GO:0010287, GO:0008168
	Contig3324	protein tify 10a	GO:0009753,GO:0005515,GO:0007165,GO:0009414,GO:0009611,GO:0009620,GO:0009693,GO:0009695,GO:0009723,GO:0009733,GO:0009738,GO:0009867,GO:0010200,GO:0042538
	Contig6294	duplicated sant dna-binding domain-containing protein	GO:0010286, GO:0009739, GO:0008270, GO:0010363, GO:0006355, GO:0009651, GO:0080167, GO:0009753, GO:0006612, GO:0016556, GO:0009751, GO:0003677, GO:0046686, GO:0019344, GO:0003700, GO:0009737, GO:0009963, GO:0005634, GO:0009723, GO:0009733
	Contig112	tetratricopeptide repeat-containing protein	GO:0008150
	Contig11657	lipin-like protein	GO:0006629,GO:0008195,GO:0016036
	Contig7523	regulator of chromosome condensation repeat protein rug3	GO:0008536,GO:0008380,GO:0032981
	Contig5219	o-glycosyl hydrolases family 17 protein	GO:0031047, GO:0044260, GO:0046658, GO:0009505, GO:0005773, GO:0090304, GO:0016569, GO:0043412, GO:0004553, GO:0005975, GO:0043169, GO:0050794, GO:0009506, GO:0040029
	Contig4548	phosphatidyl inositol monophosphate 5 kinase	GO:0016308
----------------------	----------------------	-----------------------------------------------------------------------------------	--------------------------------------------------------------------------------------------------------------------------------
bol-miR166g	Contig7595	glutathione s-transferase tau 26	GO:0005774, GO:0016036, GO:0051788, GO:0006094, GO:0006635, GO:0048046, GO:0019375, GO:0043161, GO:0043085, GO:0019252, GO:0042631, GO:0009651, GO:0009407, GO:0000023, GO:0080167, GO:0080129, GO:0005794, GO:0005829, GO:0015824, GO:0009751, GO:0009635, GO:0006096, GO:0009570, GO:2000030, GO:0010583, GO:0006569, GO:0046686, GO:0006749, GO:0043295, GO:0009409, GO:0009684, GO:0004364, GO:0009506, GO:…
	Contig10786	galacturonosyltransferase-like 6	GO:0047262, GO:0016126, GO:0009867, GO:0010363, GO:0030048, GO:0032504, GO:0006612, GO:0005794, GO:0010051, GO:0006569, GO:0010417, GO:0090406, GO:0009684, GO:0019344, GO:0048366, GO:0052386, GO:0005783, GO:0009863
	Contig7764	wrky transcription factor 4	GO:0016036, GO:0009941, GO:0009611, GO:0009957, GO:0019375, GO:0005515, GO:0070370, GO:0008270, GO:0017111, GO:0006944, GO:0002679, GO:0010200, GO:0042631, GO:0004713, GO:0010050, GO:0043531, GO:0042742, GO:0010214, GO:0015824, GO:0009846, GO:0006468, GO:0048527, GO:0009556, GO:0043565, GO:0043620, GO:0052542, GO:0009409, GO:0030010, GO:0003700, GO:0032107, GO:0045893, GO:0009863, GO:0005634, GO:…
	Contig10524	aaa-type atpase family protein	GO:0016887,GO:0009560
	Contig4909	s-adenosyl-l-methionine-dependent methyltransferases superfamily protein	GO:0008152, GO:0010287, GO:0008168
	Contig3324	protein tify 10a	GO:0009753,GO:0005515,GO:0007165,GO:0009414,GO:0009611,GO:0009620,GO:0009693,GO:0009695,GO:0009723,GO:0009733,GO:0009738,GO:0009867,GO:0010200,GO:0042538
	Contig6294	duplicated sant dna-binding domain-containing protein	GO:0010286, GO:0009739, GO:0008270, GO:0010363, GO:0006355, GO:0009651, GO:0080167, GO:0009753, GO:0006612, GO:0016556, GO:0009751, GO:0003677, GO:0046686, GO:0019344, GO:0003700, GO:0009737, GO:0009963, GO:0005634, GO:0009723, GO:0009733
	Contig112	tetratricopeptide repeat-containing protein	GO:0008150
	Contig11657	lipin-like protein	GO:0006629,GO:0008195,GO:0016036
	Contig7523	regulator of chromosome condensation repeat protein rug3	GO:0008536,GO:0008380,GO:0032981
	Contig5219	o-glycosyl hydrolases family 17 protein	GO:0031047, GO:0044260, GO:0046658, GO:0009505, GO:0005773, GO:0090304, GO:0016569, GO:0043412, GO:0004553, GO:0005975, GO:0043169, GO:0050794, GO:0009506, GO:0040029
	Contig4548	phosphatidyl inositol monophosphate 5 kinase	GO:0016308
----------------------	----------------------	-----------------------------------------------------------------------------------	--------------------------------------------------------------------------------------------------------------------------------
bol-miR166h	Contig7595	glutathione s-transferase tau 26	GO:0005774, GO:0016036, GO:0051788, GO:0006094, GO:0006635, GO:0048046, GO:0019375, GO:0043161, GO:0043085, GO:0019252, GO:0042631, GO:0009651, GO:0009407, GO:0000023, GO:0080167, GO:0080129, GO:0005794, GO:0005829, GO:0015824, GO:0009751, GO:0009635, GO:0006096, GO:0009570, GO:2000030, GO:0010583, GO:0006569, GO:0046686, GO:0006749, GO:0043295, GO:0009409, GO:0009684, GO:0004364, GO:0009506, GO:…
	Contig10786	galacturonosyltransferase-like 6	GO:0047262, GO:0016126, GO:0009867, GO:0010363, GO:0030048, GO:0032504, GO:0006612, GO:0005794, GO:0010051, GO:0006569, GO:0010417, GO:0090406, GO:0009684, GO:0019344, GO:0048366, GO:0052386, GO:0005783, GO:0009863
	Contig7764	wrky transcription factor 4	GO:0016036, GO:0009941, GO:0009611, GO:0009957, GO:0019375, GO:0005515, GO:0070370, GO:0008270, GO:0017111, GO:0006944, GO:0002679, GO:0010200, GO:0042631, GO:0004713, GO:0010050, GO:0043531, GO:0042742, GO:0010214, GO:0015824, GO:0009846, GO:0006468, GO:0048527, GO:0009556, GO:0043565, GO:0043620, GO:0052542, GO:0009409, GO:0030010, GO:0003700, GO:0032107, GO:0045893, GO:0009863, GO:0005634, GO:…
	Contig10524	aaa-type atpase family protein	GO:0016887,GO:0009560
	Contig4909	s-adenosyl-l-methionine-dependent methyltransferases superfamily protein	GO:0008152, GO:0010287, GO:0008168
	Contig3324	protein tify 10a	GO:0009753,GO:0005515,GO:0007165,GO:0009414,GO:0009611,GO:0009620,GO:0009693,GO:0009695,GO:0009723,GO:0009733,GO:0009738,GO:0009867,GO:0010200,GO:0042538
	Contig6294	duplicated sant dna-binding domain-containing protein	GO:0010286, GO:0009739, GO:0008270, GO:0010363, GO:0006355, GO:0009651, GO:0080167, GO:0009753, GO:0006612, GO:0016556, GO:0009751, GO:0003677, GO:0046686, GO:0019344, GO:0003700, GO:0009737, GO:0009963, GO:0005634, GO:0009723, GO:0009733
	Contig112	tetratricopeptide repeat-containing protein	GO:0008150
	Contig11657	lipin-like protein	GO:0006629,GO:0008195,GO:0016036
	Contig7523	regulator of chromosome condensation repeat protein rug3	GO:0008536,GO:0008380,GO:0032981
	Contig5219	o-glycosyl hydrolases family 17 protein	GO:0031047, GO:0044260, GO:0046658, GO:0009505, GO:0005773, GO:0090304, GO:0016569, GO:0043412, GO:0004553, GO:0005975, GO:0043169, GO:0050794, GO:0009506, GO:0040029
	Contig4548	phosphatidyl inositol monophosphate 5 kinase	GO:0016308
----------------------	----------------------	-----------------------------------------------------------------------------------	--------------------------------------------------------------------------------------------------------------------------------
bol-miR166l	Contig7595	glutathione s-transferase tau 26	GO:0005774, GO:0016036, GO:0051788, GO:0006094, GO:0006635, GO:0048046, GO:0019375, GO:0043161, GO:0043085, GO:0019252, GO:0042631, GO:0009651, GO:0009407, GO:0000023, GO:0080167, GO:0080129, GO:0005794, GO:0005829, GO:0015824, GO:0009751, GO:0009635, GO:0006096, GO:0009570, GO:2000030, GO:0010583, GO:0006569, GO:0046686, GO:0006749, GO:0043295, GO:0009409, GO:0009684, GO:0004364, GO:0009506, GO:…
	Contig10786	galacturonosyltransferase-like 6	GO:0047262, GO:0016126, GO:0009867, GO:0010363, GO:0030048, GO:0032504, GO:0006612, GO:0005794, GO:0010051, GO:0006569, GO:0010417, GO:0090406, GO:0009684, GO:0019344, GO:0048366, GO:0052386, GO:0005783, GO:0009863
	Contig7764	wrky transcription factor 4	GO:0016036, GO:0009941, GO:0009611, GO:0009957, GO:0019375, GO:0005515, GO:0070370, GO:0008270, GO:0017111, GO:0006944, GO:0002679, GO:0010200, GO:0042631, GO:0004713, GO:0010050, GO:0043531, GO:0042742, GO:0010214, GO:0015824, GO:0009846, GO:0006468, GO:0048527, GO:0009556, GO:0043565, GO:0043620, GO:0052542, GO:0009409, GO:0030010, GO:0003700, GO:0032107, GO:0045893, GO:0009863, GO:0005634, GO:…
	Contig10524	aaa-type atpase family protein	GO:0016887,GO:0009560
	Contig3324	protein tify 10a	GO:0009753,GO:0005515,GO:0007165,GO:0009414,GO:0009611,GO:0009620,GO:0009693,GO:0009695,GO:0009723,GO:0009733,GO:0009738,GO:0009867,GO:0010200,GO:0042538
	Contig4909	s-adenosyl-l-methionine-dependent methyltransferases superfamily protein	GO:0008152, GO:0010287, GO:0008168
	Contig6294	duplicated sant dna-binding domain-containing protein	GO:0010286, GO:0009739, GO:0008270, GO:0010363, GO:0006355, GO:0009651, GO:0080167, GO:0009753, GO:0006612, GO:0016556, GO:0009751, GO:0003677, GO:0046686, GO:0019344, GO:0003700, GO:0009737, GO:0009963, GO:0005634, GO:0009723, GO:0009733
	Contig112	tetratricopeptide repeat-containing protein	GO:0008150
	Contig5219	o-glycosyl hydrolases family 17 protein	GO:0031047, GO:0044260, GO:0046658, GO:0009505, GO:0005773, GO:0090304, GO:0016569, GO:0043412, GO:0004553, GO:0005975, GO:0043169, GO:0050794, GO:0009506, GO:0040029
	Contig7523	regulator of chromosome condensation repeat protein rug3	GO:0008536,GO:0008380,GO:0032981
	Contig11657	lipin-like protein	GO:0006629,GO:0008195,GO:0016036
	Contig4548	phosphatidyl inositol monophosphate 5 kinase	GO:0016308
----------------------	----------------------	-----------------------------------------------------------------------------------	--------------------------------------------------------------------------------------------------------------------------------
bol-miR166m	Contig7595	glutathione s-transferase tau 26	GO:0005774, GO:0016036, GO:0051788, GO:0006094, GO:0006635, GO:0048046, GO:0019375, GO:0043161, GO:0043085, GO:0019252, GO:0042631, GO:0009651, GO:0009407, GO:0000023, GO:0080167, GO:0080129, GO:0005794, GO:0005829, GO:0015824, GO:0009751, GO:0009635, GO:0006096, GO:0009570, GO:2000030, GO:0010583, GO:0006569, GO:0046686, GO:0006749, GO:0043295, GO:0009409, GO:0009684, GO:0004364, GO:0009506, GO:…
	Contig10786	galacturonosyltransferase-like 6	GO:0047262, GO:0016126, GO:0009867, GO:0010363, GO:0030048, GO:0032504, GO:0006612, GO:0005794, GO:0010051, GO:0006569, GO:0010417, GO:0090406, GO:0009684, GO:0019344, GO:0048366, GO:0052386, GO:0005783, GO:0009863
	Contig7764	wrky transcription factor 4	GO:0016036, GO:0009941, GO:0009611, GO:0009957, GO:0019375, GO:0005515, GO:0070370, GO:0008270, GO:0017111, GO:0006944, GO:0002679, GO:0010200, GO:0042631, GO:0004713, GO:0010050, GO:0043531, GO:0042742, GO:0010214, GO:0015824, GO:0009846, GO:0006468, GO:0048527, GO:0009556, GO:0043565, GO:0043620, GO:0052542, GO:0009409, GO:0030010, GO:0003700, GO:0032107, GO:0045893, GO:0009863, GO:0005634, GO:…
	Contig10524	aaa-type atpase family protein	GO:0016887,GO:0009560
	Contig4909	s-adenosyl-l-methionine-dependent methyltransferases superfamily protein	GO:0008152, GO:0010287, GO:0008168
	Contig3324	protein tify 10a	GO:0009753,GO:0005515,GO:0007165,GO:0009414,GO:0009611,GO:0009620,GO:0009693,GO:0009695,GO:0009723,GO:0009733,GO:0009738,GO:0009867,GO:0010200,GO:0042538
	Contig6294	duplicated sant dna-binding domain-containing protein	GO:0010286, GO:0009739, GO:0008270, GO:0010363, GO:0006355, GO:0009651, GO:0080167, GO:0009753, GO:0006612, GO:0016556, GO:0009751, GO:0003677, GO:0046686, GO:0019344, GO:0003700, GO:0009737, GO:0009963, GO:0005634, GO:0009723, GO:0009733
	Contig112	tetratricopeptide repeat-containing protein	GO:0008150
	Contig5219	o-glycosyl hydrolases family 17 protein	GO:0031047, GO:0044260, GO:0046658, GO:0009505, GO:0005773, GO:0090304, GO:0016569, GO:0043412, GO:0004553, GO:0005975, GO:0043169, GO:0050794, GO:0009506, GO:0040029
	Contig7523	regulator of chromosome condensation repeat protein rug3	GO:0008536,GO:0008380,GO:0032981
	Contig11657	lipin-like protein	GO:0006629,GO:0008195,GO:0016036
	Contig4548	phosphatidyl inositol monophosphate 5 kinase	GO:0016308
----------------------	----------------------	-----------------------------------------------------------------------------------	--------------------------------------------------------------------------------------------------------------------------------
bol-miR166n	Contig7595	glutathione s-transferase tau 26	GO:0005774, GO:0016036, GO:0051788, GO:0006094, GO:0006635, GO:0048046, GO:0019375, GO:0043161, GO:0043085, GO:0019252, GO:0042631, GO:0009651, GO:0009407, GO:0000023, GO:0080167, GO:0080129, GO:0005794, GO:0005829, GO:0015824, GO:0009751, GO:0009635, GO:0006096, GO:0009570, GO:2000030, GO:0010583, GO:0006569, GO:0046686, GO:0006749, GO:0043295, GO:0009409, GO:0009684, GO:0004364, GO:0009506, GO:…
	Contig10786	galacturonosyltransferase-like 6	GO:0047262, GO:0016126, GO:0009867, GO:0010363, GO:0030048, GO:0032504, GO:0006612, GO:0005794, GO:0010051, GO:0006569, GO:0010417, GO:0090406, GO:0009684, GO:0019344, GO:0048366, GO:0052386, GO:0005783, GO:0009863
	Contig7764	wrky transcription factor 4	GO:0016036, GO:0009941, GO:0009611, GO:0009957, GO:0019375, GO:0005515, GO:0070370, GO:0008270, GO:0017111, GO:0006944, GO:0002679, GO:0010200, GO:0042631, GO:0004713, GO:0010050, GO:0043531, GO:0042742, GO:0010214, GO:0015824, GO:0009846, GO:0006468, GO:0048527, GO:0009556, GO:0043565, GO:0043620, GO:0052542, GO:0009409, GO:0030010, GO:0003700, GO:0032107, GO:0045893, GO:0009863, GO:0005634, GO:…
	Contig10524	aaa-type atpase family protein	GO:0016887,GO:0009560
	Contig4909	s-adenosyl-l-methionine-dependent methyltransferases superfamily protein	GO:0008152, GO:0010287, GO:0008168
	Contig3324	protein tify 10a	GO:0009753,GO:0005515,GO:0007165,GO:0009414,GO:0009611,GO:0009620,GO:0009693,GO:0009695,GO:0009723,GO:0009733,GO:0009738,GO:0009867,GO:0010200,GO:0042538
	Contig6294	duplicated sant dna-binding domain-containing protein	GO:0010286, GO:0009739, GO:0008270, GO:0010363, GO:0006355, GO:0009651, GO:0080167, GO:0009753, GO:0006612, GO:0016556, GO:0009751, GO:0003677, GO:0046686, GO:0019344, GO:0003700, GO:0009737, GO:0009963, GO:0005634, GO:0009723, GO:0009733
	Contig112	tetratricopeptide repeat-containing protein	GO:0008150
	Contig11657	lipin-like protein	GO:0006629,GO:0008195,GO:0016036
	Contig7523	regulator of chromosome condensation repeat protein rug3	GO:0008536,GO:0008380,GO:0032981
	Contig5219	o-glycosyl hydrolases family 17 protein	GO:0031047, GO:0044260, GO:0046658, GO:0009505, GO:0005773, GO:0090304, GO:0016569, GO:0043412, GO:0004553, GO:0005975, GO:0043169, GO:0050794, GO:0009506, GO:0040029
	Contig4548	phosphatidyl inositol monophosphate 5 kinase	GO:0016308
----------------------	----------------------	-----------------------------------------------------------------------------------	--------------------------------------------------------------------------------------------------------------------------------
bol-miR166o	Contig7595	glutathione s-transferase tau 26	GO:0005774, GO:0016036, GO:0051788, GO:0006094, GO:0006635, GO:0048046, GO:0019375, GO:0043161, GO:0043085, GO:0019252, GO:0042631, GO:0009651, GO:0009407, GO:0000023, GO:0080167, GO:0080129, GO:0005794, GO:0005829, GO:0015824, GO:0009751, GO:0009635, GO:0006096, GO:0009570, GO:2000030, GO:0010583, GO:0006569, GO:0046686, GO:0006749, GO:0043295, GO:0009409, GO:0009684, GO:0004364, GO:0009506, GO:…
	Contig10786	galacturonosyltransferase-like 6	GO:0047262, GO:0016126, GO:0009867, GO:0010363, GO:0030048, GO:0032504, GO:0006612, GO:0005794, GO:0010051, GO:0006569, GO:0010417, GO:0090406, GO:0009684, GO:0019344, GO:0048366, GO:0052386, GO:0005783, GO:0009863
	Contig7764	wrky transcription factor 4	GO:0016036, GO:0009941, GO:0009611, GO:0009957, GO:0019375, GO:0005515, GO:0070370, GO:0008270, GO:0017111, GO:0006944, GO:0002679, GO:0010200, GO:0042631, GO:0004713, GO:0010050, GO:0043531, GO:0042742, GO:0010214, GO:0015824, GO:0009846, GO:0006468, GO:0048527, GO:0009556, GO:0043565, GO:0043620, GO:0052542, GO:0009409, GO:0030010, GO:0003700, GO:0032107, GO:0045893, GO:0009863, GO:0005634, GO:…
	Contig10524	aaa-type atpase family protein	GO:0016887,GO:0009560
	Contig4909	s-adenosyl-l-methionine-dependent methyltransferases superfamily protein	GO:0008152, GO:0010287, GO:0008168
	Contig3324	protein tify 10a	GO:0009753,GO:0005515,GO:0007165,GO:0009414,GO:0009611,GO:0009620,GO:0009693,GO:0009695,GO:0009723,GO:0009733,GO:0009738,GO:0009867,GO:0010200,GO:0042538
	Contig6294	duplicated sant dna-binding domain-containing protein	GO:0010286, GO:0009739, GO:0008270, GO:0010363, GO:0006355, GO:0009651, GO:0080167, GO:0009753, GO:0006612, GO:0016556, GO:0009751, GO:0003677, GO:0046686, GO:0019344, GO:0003700, GO:0009737, GO:0009963, GO:0005634, GO:0009723, GO:0009733
	Contig112	tetratricopeptide repeat-containing protein	GO:0008150
	Contig11657	lipin-like protein	GO:0006629,GO:0008195,GO:0016036
	Contig7523	regulator of chromosome condensation repeat protein rug3	GO:0008536,GO:0008380,GO:0032981
	Contig5219	o-glycosyl hydrolases family 17 protein	GO:0031047, GO:0044260, GO:0046658, GO:0009505, GO:0005773, GO:0090304, GO:0016569, GO:0043412, GO:0004553, GO:0005975, GO:0043169, GO:0050794, GO:0009506, GO:0040029
	Contig4548	phosphatidyl inositol monophosphate 5 kinase	GO:0016308
----------------------	----------------------	-----------------------------------------------------------------------------------	--------------------------------------------------------------------------------------------------------------------------------
bol-miR166p	Contig7595	glutathione s-transferase tau 26	GO:0005774, GO:0016036, GO:0051788, GO:0006094, GO:0006635, GO:0048046, GO:0019375, GO:0043161, GO:0043085, GO:0019252, GO:0042631, GO:0009651, GO:0009407, GO:0000023, GO:0080167, GO:0080129, GO:0005794, GO:0005829, GO:0015824, GO:0009751, GO:0009635, GO:0006096, GO:0009570, GO:2000030, GO:0010583, GO:0006569, GO:0046686, GO:0006749, GO:0043295, GO:0009409, GO:0009684, GO:0004364, GO:0009506, GO:…
	Contig10786	galacturonosyltransferase-like 6	GO:0047262, GO:0016126, GO:0009867, GO:0010363, GO:0030048, GO:0032504, GO:0006612, GO:0005794, GO:0010051, GO:0006569, GO:0010417, GO:0090406, GO:0009684, GO:0019344, GO:0048366, GO:0052386, GO:0005783, GO:0009863
	Contig7764	wrky transcription factor 4	GO:0016036, GO:0009941, GO:0009611, GO:0009957, GO:0019375, GO:0005515, GO:0070370, GO:0008270, GO:0017111, GO:0006944, GO:0002679, GO:0010200, GO:0042631, GO:0004713, GO:0010050, GO:0043531, GO:0042742, GO:0010214, GO:0015824, GO:0009846, GO:0006468, GO:0048527, GO:0009556, GO:0043565, GO:0043620, GO:0052542, GO:0009409, GO:0030010, GO:0003700, GO:0032107, GO:0045893, GO:0009863, GO:0005634, GO:…
	Contig10524	aaa-type atpase family protein	GO:0016887,GO:0009560
	Contig4909	s-adenosyl-l-methionine-dependent methyltransferases superfamily protein	GO:0008152, GO:0010287, GO:0008168
	Contig3324	protein tify 10a	GO:0009753,GO:0005515,GO:0007165,GO:0009414,GO:0009611,GO:0009620,GO:0009693,GO:0009695,GO:0009723,GO:0009733,GO:0009738,GO:0009867,GO:0010200,GO:0042538
	Contig6294	duplicated sant dna-binding domain-containing protein	GO:0010286, GO:0009739, GO:0008270, GO:0010363, GO:0006355, GO:0009651, GO:0080167, GO:0009753, GO:0006612, GO:0016556, GO:0009751, GO:0003677, GO:0046686, GO:0019344, GO:0003700, GO:0009737, GO:0009963, GO:0005634, GO:0009723, GO:0009733
	Contig112	tetratricopeptide repeat-containing protein	GO:0008150
	Contig11657	lipin-like protein	GO:0006629,GO:0008195,GO:0016036
	Contig7523	regulator of chromosome condensation repeat protein rug3	GO:0008536,GO:0008380,GO:0032981
	Contig5219	o-glycosyl hydrolases family 17 protein	GO:0031047, GO:0044260, GO:0046658, GO:0009505, GO:0005773, GO:0090304, GO:0016569, GO:0043412, GO:0004553, GO:0005975, GO:0043169, GO:0050794, GO:0009506, GO:0040029
	Contig4548	phosphatidyl inositol monophosphate 5 kinase	GO:0016308
----------------------	----------------------	-----------------------------------------------------------------------------------	--------------------------------------------------------------------------------------------------------------------------------
bol-miR166q	Contig7595	glutathione s-transferase tau 26	GO:0005774, GO:0016036, GO:0051788, GO:0006094, GO:0006635, GO:0048046, GO:0019375, GO:0043161, GO:0043085, GO:0019252, GO:0042631, GO:0009651, GO:0009407, GO:0000023, GO:0080167, GO:0080129, GO:0005794, GO:0005829, GO:0015824, GO:0009751, GO:0009635, GO:0006096, GO:0009570, GO:2000030, GO:0010583, GO:0006569, GO:0046686, GO:0006749, GO:0043295, GO:0009409, GO:0009684, GO:0004364, GO:0009506, GO:…
	Contig10786	galacturonosyltransferase-like 6	GO:0047262, GO:0016126, GO:0009867, GO:0010363, GO:0030048, GO:0032504, GO:0006612, GO:0005794, GO:0010051, GO:0006569, GO:0010417, GO:0090406, GO:0009684, GO:0019344, GO:0048366, GO:0052386, GO:0005783, GO:0009863
	Contig7764	wrky transcription factor 4	GO:0016036, GO:0009941, GO:0009611, GO:0009957, GO:0019375, GO:0005515, GO:0070370, GO:0008270, GO:0017111, GO:0006944, GO:0002679, GO:0010200, GO:0042631, GO:0004713, GO:0010050, GO:0043531, GO:0042742, GO:0010214, GO:0015824, GO:0009846, GO:0006468, GO:0048527, GO:0009556, GO:0043565, GO:0043620, GO:0052542, GO:0009409, GO:0030010, GO:0003700, GO:0032107, GO:0045893, GO:0009863, GO:0005634, GO:…
	Contig10524	aaa-type atpase family protein	GO:0016887,GO:0009560
	Contig4909	s-adenosyl-l-methionine-dependent methyltransferases superfamily protein	GO:0008152, GO:0010287, GO:0008168
	Contig3324	protein tify 10a	GO:0009753,GO:0005515,GO:0007165,GO:0009414,GO:0009611,GO:0009620,GO:0009693,GO:0009695,GO:0009723,GO:0009733,GO:0009738,GO:0009867,GO:0010200,GO:0042538
	Contig6294	duplicated sant dna-binding domain-containing protein	GO:0010286, GO:0009739, GO:0008270, GO:0010363, GO:0006355, GO:0009651, GO:0080167, GO:0009753, GO:0006612, GO:0016556, GO:0009751, GO:0003677, GO:0046686, GO:0019344, GO:0003700, GO:0009737, GO:0009963, GO:0005634, GO:0009723, GO:0009733
	Contig112	tetratricopeptide repeat-containing protein	GO:0008150
	Contig11657	lipin-like protein	GO:0006629,GO:0008195,GO:0016036
	Contig7523	regulator of chromosome condensation repeat protein rug3	GO:0008536,GO:0008380,GO:0032981
	Contig5219	o-glycosyl hydrolases family 17 protein	GO:0031047, GO:0044260, GO:0046658, GO:0009505, GO:0005773, GO:0090304, GO:0016569, GO:0043412, GO:0004553, GO:0005975, GO:0043169, GO:0050794, GO:0009506, GO:0040029
	Contig4548	phosphatidyl inositol monophosphate 5 kinase	GO:0016308
----------------------	----------------------	-----------------------------------------------------------------------------------	--------------------------------------------------------------------------------------------------------------------------------
bol-miR166r	Contig7595	glutathione s-transferase tau 26	GO:0005774, GO:0016036, GO:0051788, GO:0006094, GO:0006635, GO:0048046, GO:0019375, GO:0043161, GO:0043085, GO:0019252, GO:0042631, GO:0009651, GO:0009407, GO:0000023, GO:0080167, GO:0080129, GO:0005794, GO:0005829, GO:0015824, GO:0009751, GO:0009635, GO:0006096, GO:0009570, GO:2000030, GO:0010583, GO:0006569, GO:0046686, GO:0006749, GO:0043295, GO:0009409, GO:0009684, GO:0004364, GO:0009506, GO:…
	Contig10786	galacturonosyltransferase-like 6	GO:0047262, GO:0016126, GO:0009867, GO:0010363, GO:0030048, GO:0032504, GO:0006612, GO:0005794, GO:0010051, GO:0006569, GO:0010417, GO:0090406, GO:0009684, GO:0019344, GO:0048366, GO:0052386, GO:0005783, GO:0009863
	Contig7764	wrky transcription factor 4	GO:0016036, GO:0009941, GO:0009611, GO:0009957, GO:0019375, GO:0005515, GO:0070370, GO:0008270, GO:0017111, GO:0006944, GO:0002679, GO:0010200, GO:0042631, GO:0004713, GO:0010050, GO:0043531, GO:0042742, GO:0010214, GO:0015824, GO:0009846, GO:0006468, GO:0048527, GO:0009556, GO:0043565, GO:0043620, GO:0052542, GO:0009409, GO:0030010, GO:0003700, GO:0032107, GO:0045893, GO:0009863, GO:0005634, GO:…
	Contig10524	aaa-type atpase family protein	GO:0016887,GO:0009560
	Contig4909	s-adenosyl-l-methionine-dependent methyltransferases superfamily protein	GO:0008152, GO:0010287, GO:0008168
	Contig3324	protein tify 10a	GO:0009753,GO:0005515,GO:0007165,GO:0009414,GO:0009611,GO:0009620,GO:0009693,GO:0009695,GO:0009723,GO:0009733,GO:0009738,GO:0009867,GO:0010200,GO:0042538
	Contig6294	duplicated sant dna-binding domain-containing protein	GO:0010286, GO:0009739, GO:0008270, GO:0010363, GO:0006355, GO:0009651, GO:0080167, GO:0009753, GO:0006612, GO:0016556, GO:0009751, GO:0003677, GO:0046686, GO:0019344, GO:0003700, GO:0009737, GO:0009963, GO:0005634, GO:0009723, GO:0009733
	Contig112	tetratricopeptide repeat-containing protein	GO:0008150
	Contig11657	lipin-like protein	GO:0006629,GO:0008195,GO:0016036
	Contig7523	regulator of chromosome condensation repeat protein rug3	GO:0008536,GO:0008380,GO:0032981
	Contig5219	o-glycosyl hydrolases family 17 protein	GO:0031047, GO:0044260, GO:0046658, GO:0009505, GO:0005773, GO:0090304, GO:0016569, GO:0043412, GO:0004553, GO:0005975, GO:0043169, GO:0050794, GO:0009506, GO:0040029
	Contig4548	phosphatidyl inositol monophosphate 5 kinase	GO:0016308
----------------------	----------------------	-----------------------------------------------------------------------------------	--------------------------------------------------------------------------------------------------------------------------------
bol-miR166s	Contig7595	glutathione s-transferase tau 26	GO:0005774, GO:0016036, GO:0051788, GO:0006094, GO:0006635, GO:0048046, GO:0019375, GO:0043161, GO:0043085, GO:0019252, GO:0042631, GO:0009651, GO:0009407, GO:0000023, GO:0080167, GO:0080129, GO:0005794, GO:0005829, GO:0015824, GO:0009751, GO:0009635, GO:0006096, GO:0009570, GO:2000030, GO:0010583, GO:0006569, GO:0046686, GO:0006749, GO:0043295, GO:0009409, GO:0009684, GO:0004364, GO:0009506, GO:…
	Contig10786	galacturonosyltransferase-like 6	GO:0047262, GO:0016126, GO:0009867, GO:0010363, GO:0030048, GO:0032504, GO:0006612, GO:0005794, GO:0010051, GO:0006569, GO:0010417, GO:0090406, GO:0009684, GO:0019344, GO:0048366, GO:0052386, GO:0005783, GO:0009863
	Contig7764	wrky transcription factor 4	GO:0016036, GO:0009941, GO:0009611, GO:0009957, GO:0019375, GO:0005515, GO:0070370, GO:0008270, GO:0017111, GO:0006944, GO:0002679, GO:0010200, GO:0042631, GO:0004713, GO:0010050, GO:0043531, GO:0042742, GO:0010214, GO:0015824, GO:0009846, GO:0006468, GO:0048527, GO:0009556, GO:0043565, GO:0043620, GO:0052542, GO:0009409, GO:0030010, GO:0003700, GO:0032107, GO:0045893, GO:0009863, GO:0005634, GO:…
	Contig10524	aaa-type atpase family protein	GO:0016887,GO:0009560
	Contig4909	s-adenosyl-l-methionine-dependent methyltransferases superfamily protein	GO:0008152, GO:0010287, GO:0008168
	Contig3324	protein tify 10a	GO:0009753,GO:0005515,GO:0007165,GO:0009414,GO:0009611,GO:0009620,GO:0009693,GO:0009695,GO:0009723,GO:0009733,GO:0009738,GO:0009867,GO:0010200,GO:0042538
	Contig6294	duplicated sant dna-binding domain-containing protein	GO:0010286, GO:0009739, GO:0008270, GO:0010363, GO:0006355, GO:0009651, GO:0080167, GO:0009753, GO:0006612, GO:0016556, GO:0009751, GO:0003677, GO:0046686, GO:0019344, GO:0003700, GO:0009737, GO:0009963, GO:0005634, GO:0009723, GO:0009733
	Contig112	tetratricopeptide repeat-containing protein	GO:0008150
	Contig11657	lipin-like protein	GO:0006629,GO:0008195,GO:0016036
	Contig7523	regulator of chromosome condensation repeat protein rug3	GO:0008536,GO:0008380,GO:0032981
	Contig5219	o-glycosyl hydrolases family 17 protein	GO:0031047, GO:0044260, GO:0046658, GO:0009505, GO:0005773, GO:0090304, GO:0016569, GO:0043412, GO:0004553, GO:0005975, GO:0043169, GO:0050794, GO:0009506, GO:0040029
	Contig4548	phosphatidyl inositol monophosphate 5 kinase	GO:0016308
----------------------	----------------------	-----------------------------------------------------------------------------------	--------------------------------------------------------------------------------------------------------------------------------
bol-miR166t	Contig7595	glutathione s-transferase tau 26	GO:0005774, GO:0016036, GO:0051788, GO:0006094, GO:0006635, GO:0048046, GO:0019375, GO:0043161, GO:0043085, GO:0019252, GO:0042631, GO:0009651, GO:0009407, GO:0000023, GO:0080167, GO:0080129, GO:0005794, GO:0005829, GO:0015824, GO:0009751, GO:0009635, GO:0006096, GO:0009570, GO:2000030, GO:0010583, GO:0006569, GO:0046686, GO:0006749, GO:0043295, GO:0009409, GO:0009684, GO:0004364, GO:0009506, GO:…
	Contig10786	galacturonosyltransferase-like 6	GO:0047262, GO:0016126, GO:0009867, GO:0010363, GO:0030048, GO:0032504, GO:0006612, GO:0005794, GO:0010051, GO:0006569, GO:0010417, GO:0090406, GO:0009684, GO:0019344, GO:0048366, GO:0052386, GO:0005783, GO:0009863
	Contig7764	wrky transcription factor 4	GO:0016036, GO:0009941, GO:0009611, GO:0009957, GO:0019375, GO:0005515, GO:0070370, GO:0008270, GO:0017111, GO:0006944, GO:0002679, GO:0010200, GO:0042631, GO:0004713, GO:0010050, GO:0043531, GO:0042742, GO:0010214, GO:0015824, GO:0009846, GO:0006468, GO:0048527, GO:0009556, GO:0043565, GO:0043620, GO:0052542, GO:0009409, GO:0030010, GO:0003700, GO:0032107, GO:0045893, GO:0009863, GO:0005634, GO:…
	Contig10524	aaa-type atpase family protein	GO:0016887,GO:0009560
	Contig4909	s-adenosyl-l-methionine-dependent methyltransferases superfamily protein	GO:0008152, GO:0010287, GO:0008168
	Contig3324	protein tify 10a	GO:0009753,GO:0005515,GO:0007165,GO:0009414,GO:0009611,GO:0009620,GO:0009693,GO:0009695,GO:0009723,GO:0009733,GO:0009738,GO:0009867,GO:0010200,GO:0042538
	Contig6294	duplicated sant dna-binding domain-containing protein	GO:0010286, GO:0009739, GO:0008270, GO:0010363, GO:0006355, GO:0009651, GO:0080167, GO:0009753, GO:0006612, GO:0016556, GO:0009751, GO:0003677, GO:0046686, GO:0019344, GO:0003700, GO:0009737, GO:0009963, GO:0005634, GO:0009723, GO:0009733
	Contig112	tetratricopeptide repeat-containing protein	GO:0008150
	Contig11657	lipin-like protein	GO:0006629,GO:0008195,GO:0016036
	Contig7523	regulator of chromosome condensation repeat protein rug3	GO:0008536,GO:0008380,GO:0032981
	Contig5219	o-glycosyl hydrolases family 17 protein	GO:0031047, GO:0044260, GO:0046658, GO:0009505, GO:0005773, GO:0090304, GO:0016569, GO:0043412, GO:0004553, GO:0005975, GO:0043169, GO:0050794, GO:0009506, GO:0040029
	Contig4548	phosphatidyl inositol monophosphate 5 kinase	GO:0016308
----------------------	----------------------	-----------------------------------------------------------------------------------	--------------------------------------------------------------------------------------------------------------------------------
bol-miR166u	Contig4548	phosphatidyl inositol monophosphate 5 kinase	GO:0016308
	Contig368	glycosyl hydrolase family protein	GO:0045493, GO:0010075, GO:0009506, GO:0009505, GO:0005774, GO:0010214, GO:0046556, GO:0046685, GO:0009507, GO:0009044, GO:0048046
	Contig7595	glutathione s-transferase tau 26	GO:0005774, GO:0016036, GO:0051788, GO:0006094, GO:0006635, GO:0048046, GO:0019375, GO:0043161, GO:0043085, GO:0019252, GO:0042631, GO:0009651, GO:0009407, GO:0000023, GO:0080167, GO:0080129, GO:0005794, GO:0005829, GO:0015824, GO:0009751, GO:0009635, GO:0006096, GO:0009570, GO:2000030, GO:0010583, GO:0006569, GO:0046686, GO:0006749, GO:0043295, GO:0009409, GO:0009684, GO:0004364, GO:0009506, GO:…
	Contig8795	cbs octicosapeptide phox bemp1 domain-containing protein	GO:0007030, GO:0050897, GO:0006833, GO:0046686, GO:0045454, GO:0006972, GO:0006096, GO:0009651, GO:0005739, GO:0009266
	Contig5219	o-glycosyl hydrolases family 17 protein	GO:0031047, GO:0044260, GO:0046658, GO:0009505, GO:0005773, GO:0090304, GO:0016569, GO:0043412, GO:0004553, GO:0005975, GO:0043169, GO:0050794, GO:0009506, GO:0040029
	Contig10524	aaa-type atpase family protein	GO:0016887,GO:0009560
	Contig7945	glycerol-3-phosphate dehydrogenase sdp6	GO:0006007, GO:0004368, GO:0009331, GO:0005743, GO:0006127, GO:0019563, GO:0006072, GO:0015824, GO:0019761
	Contig3440	s-adenosyl-l-methionine-dependent methyltransferases superfamily protein	GO:0008168, GO:0008152
	22023961	bel1-like homeodomain 1	GO:0003700, GO:0009697, GO:0048439, GO:0010051, GO:0009853, GO:0048481, GO:0070882, GO:0010093, GO:0010319, GO:0009814, GO:0009570, GO:0001708, GO:0008266, GO:0019464, GO:0005759, GO:0019684, GO:0009626, GO:0022626, GO:0042742, GO:0009720, GO:0010014, GO:0005886, GO:0009691, GO:0009534, GO:0005515, GO:0030170, GO:0009909, GO:0009934, GO:0071310, GO:0043565, GO:0006563, GO:0046686, GO:0009409, GO:…
	7340349	bel1-like homeodomain 4	GO:0003700,GO:0005515,GO:0019827,GO:0009934,GO:0009691,GO:0048440,GO:0007389,GO:0009855,GO:0009886,GO:0009887,GO:0009909,GO:0010051,GO:0010093,GO:0048438,GO:0048439,GO:0048481,GO:0048507,GO:0048513,GO:0048519
	Contig4314	homeobox protein shoot meristemless	GO:0019684, GO:0006563, GO:0009853, GO:0009934, GO:0048046, GO:0005515, GO:0010319, GO:0009697, GO:0004372, GO:0022626, GO:0005759, GO:0009691, GO:0010093, GO:0006355, GO:0042742, GO:0009855, GO:0010051, GO:0019827, GO:0009570, GO:0043565, GO:0030170, GO:0009814, GO:0046686, GO:0009409, GO:0009626, GO:0003700, GO:0009534, GO:0009909, GO:0048439, GO:0005886, GO:0008266, GO:0005634, GO:0048481, GO:…
	Contig10405	protein phosphatase tap38 pph1	GO:0004722,GO:0009767,GO:0016791,GO:0080005,GO:0016311
----------------------	----------------------	-----------------------------------------------------------------------------------	--------------------------------------------------------------------------------------------------------------------------------
bol-miR167	Contig7062	nucleotide sugar transporter family protein	GO:0016126,GO:0046520
	Contig7860	duplicated sant dna-binding domain-containing protein	GO:0010286, GO:0009739, GO:0008270, GO:0010363, GO:0006355, GO:0009651, GO:0080167, GO:0009753, GO:0006612, GO:0016556, GO:0009751, GO:0003677, GO:0046686, GO:0019344, GO:0003700, GO:0009737, GO:0009963, GO:0005634, GO:0009723, GO:0009733
	Contig5149	small subunit ribosomal protein s1	GO:0003723,GO:0006098,GO:0006364,GO:0009773,GO:0009902,GO:0010027,GO:0015995,GO:0019288,GO:0034660
	Contig11430	water dikinase	GO:0046777, GO:0005983, GO:0019200, GO:0019252, GO:0009570, GO:0009664, GO:0051752, GO:0030246
	Contig8674	small subunit ribosomal protein s1	GO:0003723, GO:0009902, GO:0006098, GO:0009773, GO:0006364, GO:0019288, GO:0015995, GO:0010027, GO:0009579, GO:0009570, GO:0016020
	Contig10000	mediator of rna polymerase ii transcription subunit 33a	GO:0010090, GO:0071555, GO:0007155, GO:0048765, GO:0045010, GO:0016592, GO:2000762
	Contig11432	atypical cys his rich thioredoxin 4	GO:0051776, GO:0016671, GO:0009055, GO:0045454, GO:0005515, GO:0006662, GO:0031969, GO:0010109, GO:0009570, GO:0009534, GO:0015035
	Contig10966	glucose-1-phosphate adenylyltransferase large subunit	GO:0008878,GO:0006098,GO:0006364,GO:0009637,GO:0009902,GO:0010027,GO:0010114,GO:0010218,GO:0015979,GO:0019684,GO:0034660
	Contig4181	delta subunit of mt atp synthase	GO:0051788, GO:0009853, GO:0008270, GO:0046933, GO:0015979, GO:0010039, GO:0080129, GO:0009507, GO:0000302, GO:0005794, GO:0050897, GO:0006511, GO:0055072, GO:0015986, GO:0000275, GO:0005886
	Contig7662	delta subunit of mt atp synthase	GO:0046933,GO:0008270,GO:0050897,GO:0000302,GO:0006511,GO:0009853,GO:0010039,GO:0015979,GO:0051788,GO:0055072,GO:0080129
	Contig7387	uncharacterized protein	GO:0003674,GO:0008150,GO:0019288
	Contig6201	probable polyamine transporter	GO:0015326,GO:0016126,GO:0046520,GO:0015203,GO:0015846
	Contig5628	pre-mrna splicing prp18-interacting factor	GO:0003727,GO:0008284,GO:0008380,GO:0045893,GO:0051276
	Contig3605	atypical cys his rich thioredoxin 4	GO:0016671
	Contig2101	abc transporter b family member 28	GO:0035672, GO:0015421, GO:0016021, GO:0006200, GO:0009941, GO:0005524, GO:0005886
	Contig3272	transcription initiation factor tfiid subunit a	GO:0010104, GO:0009867, GO:0003677, GO:0006352, GO:0000394, GO:0005669, GO:0009736, GO:0006366
----------------------	----------------------	-----------------------------------------------------------------------------------	--------------------------------------------------------------------------------------------------------------------------------
bol-miR167-5p	Contig7062	nucleotide sugar transporter family protein	GO:0016126,GO:0046520
	Contig7860	duplicated sant dna-binding domain-containing protein	GO:0010286, GO:0009739, GO:0008270, GO:0010363, GO:0006355, GO:0009651, GO:0080167, GO:0009753, GO:0006612, GO:0016556, GO:0009751, GO:0003677, GO:0046686, GO:0019344, GO:0003700, GO:0009737, GO:0009963, GO:0005634, GO:0009723, GO:0009733
	Contig5149	small subunit ribosomal protein s1	GO:0003723,GO:0006098,GO:0006364,GO:0009773,GO:0009902,GO:0010027,GO:0015995,GO:0019288,GO:0034660
	Contig11430	water dikinase	GO:0046777, GO:0005983, GO:0019200, GO:0019252, GO:0009570, GO:0009664, GO:0051752, GO:0030246
	Contig10000	mediator of rna polymerase ii transcription subunit 33a	GO:0010090, GO:0071555, GO:0007155, GO:0048765, GO:0045010, GO:0016592, GO:2000762
	Contig11432	atypical cys his rich thioredoxin 4	GO:0051776, GO:0016671, GO:0009055, GO:0045454, GO:0005515, GO:0006662, GO:0031969, GO:0010109, GO:0009570, GO:0009534, GO:0015035
	Contig10966	glucose-1-phosphate adenylyltransferase large subunit	GO:0008878,GO:0006098,GO:0006364,GO:0009637,GO:0009902,GO:0010027,GO:0010114,GO:0010218,GO:0015979,GO:0019684,GO:0034660
	Contig4181	delta subunit of mt atp synthase	GO:0051788, GO:0009853, GO:0008270, GO:0046933, GO:0015979, GO:0010039, GO:0080129, GO:0009507, GO:0000302, GO:0005794, GO:0050897, GO:0006511, GO:0055072, GO:0015986, GO:0000275, GO:0005886
	Contig7662	delta subunit of mt atp synthase	GO:0046933,GO:0008270,GO:0050897,GO:0000302,GO:0006511,GO:0009853,GO:0010039,GO:0015979,GO:0051788,GO:0055072,GO:0080129
	Contig7387	uncharacterized protein	GO:0003674,GO:0008150,GO:0019288
	Contig6201	probable polyamine transporter	GO:0015326,GO:0016126,GO:0046520,GO:0015203,GO:0015846
	Contig5628	pre-mrna splicing prp18-interacting factor	GO:0003727,GO:0008284,GO:0008380,GO:0045893,GO:0051276
	Contig3605	atypical cys his rich thioredoxin 4	GO:0016671
	Contig2101	abc transporter b family member 28	GO:0035672, GO:0015421, GO:0016021, GO:0006200, GO:0009941, GO:0005524, GO:0005886
	Contig3272	transcription initiation factor tfiid subunit a	GO:0010104, GO:0009867, GO:0003677, GO:0006352, GO:0000394, GO:0005669, GO:0009736, GO:0006366
----------------------	----------------------	-----------------------------------------------------------------------------------	--------------------------------------------------------------------------------------------------------------------------------
bol-miR167a	Contig7062	nucleotide sugar transporter family protein	GO:0016126,GO:0046520
	Contig4181	delta subunit of mt atp synthase	GO:0051788, GO:0009853, GO:0008270, GO:0046933, GO:0015979, GO:0010039, GO:0080129, GO:0009507, GO:0000302, GO:0005794, GO:0050897, GO:0006511, GO:0055072, GO:0015986, GO:0000275, GO:0005886
	Contig7662	delta subunit of mt atp synthase	GO:0046933,GO:0008270,GO:0050897,GO:0000302,GO:0006511,GO:0009853,GO:0010039,GO:0015979,GO:0051788,GO:0055072,GO:0080129
	Contig5628	pre-mrna splicing prp18-interacting factor	GO:0003727,GO:0008284,GO:0008380,GO:0045893,GO:0051276
	Contig10966	glucose-1-phosphate adenylyltransferase large subunit	GO:0008878,GO:0006098,GO:0006364,GO:0009637,GO:0009902,GO:0010027,GO:0010114,GO:0010218,GO:0015979,GO:0019684,GO:0034660
	Contig5149	small subunit ribosomal protein s1	GO:0003723,GO:0006098,GO:0006364,GO:0009773,GO:0009902,GO:0010027,GO:0015995,GO:0019288,GO:0034660
	Contig7860	duplicated sant dna-binding domain-containing protein	GO:0010286, GO:0009739, GO:0008270, GO:0010363, GO:0006355, GO:0009651, GO:0080167, GO:0009753, GO:0006612, GO:0016556, GO:0009751, GO:0003677, GO:0046686, GO:0019344, GO:0003700, GO:0009737, GO:0009963, GO:0005634, GO:0009723, GO:0009733
	Contig11430	water dikinase	GO:0046777, GO:0005983, GO:0019200, GO:0019252, GO:0009570, GO:0009664, GO:0051752, GO:0030246
	Contig7387	uncharacterized protein	GO:0003674,GO:0008150,GO:0019288
	Contig2131	preprotein translocase subunit secy	GO:0009306,GO:0015450,GO:0005515,GO:0010027,GO:0006354
	Contig13123	axial regulator yabby 5	GO:0003700,GO:0009944,GO:0009909,GO:0005515,GO:0010154,GO:0010158,GO:0010159,GO:0010093,GO:0010450,GO:0006333,GO:0009737,GO:0009793,GO:0009845,GO:0010027,GO:0010103,GO:0010162,GO:0010228,GO:0016226,GO:0048481,GO:0009933,GO:0045165
	Contig186	btb poz domain-containing protein	GO:0006355,GO:0005516,GO:0009409,GO:0009751,GO:0042542,GO:0010200,GO:0009733,GO:0009954,GO:0010227,GO:0048439
	Contig10000	mediator of rna polymerase ii transcription subunit 33a	GO:0010090, GO:0071555, GO:0007155, GO:0048765, GO:0045010, GO:0016592, GO:2000762
	Contig11432	atypical cys his rich thioredoxin 4	GO:0051776, GO:0016671, GO:0009055, GO:0045454, GO:0005515, GO:0006662, GO:0031969, GO:0010109, GO:0009570, GO:0009534, GO:0015035
	Contig6201	probable polyamine transporter	GO:0015326,GO:0016126,GO:0046520,GO:0015203,GO:0015846
	Contig4988	clathrin adaptor complexes medium subunit family protein	GO:0016192, GO:0005829, GO:0030125, GO:0030132, GO:0030131, GO:0006886
----------------------	----------------------	-----------------------------------------------------------------------------------	--------------------------------------------------------------------------------------------------------------------------------
bol-miR167b	Contig7062	nucleotide sugar transporter family protein	GO:0016126,GO:0046520
	Contig4181	delta subunit of mt atp synthase	GO:0051788, GO:0009853, GO:0008270, GO:0046933, GO:0015979, GO:0010039, GO:0080129, GO:0009507, GO:0000302, GO:0005794, GO:0050897, GO:0006511, GO:0055072, GO:0015986, GO:0000275, GO:0005886
	Contig7662	delta subunit of mt atp synthase	GO:0046933,GO:0008270,GO:0050897,GO:0000302,GO:0006511,GO:0009853,GO:0010039,GO:0015979,GO:0051788,GO:0055072,GO:0080129
	Contig5628	pre-mrna splicing prp18-interacting factor	GO:0003727,GO:0008284,GO:0008380,GO:0045893,GO:0051276
	Contig10966	glucose-1-phosphate adenylyltransferase large subunit	GO:0008878,GO:0006098,GO:0006364,GO:0009637,GO:0009902,GO:0010027,GO:0010114,GO:0010218,GO:0015979,GO:0019684,GO:0034660
	Contig5149	small subunit ribosomal protein s1	GO:0003723,GO:0006098,GO:0006364,GO:0009773,GO:0009902,GO:0010027,GO:0015995,GO:0019288,GO:0034660
	Contig7860	duplicated sant dna-binding domain-containing protein	GO:0010286, GO:0009739, GO:0008270, GO:0010363, GO:0006355, GO:0009651, GO:0080167, GO:0009753, GO:0006612, GO:0016556, GO:0009751, GO:0003677, GO:0046686, GO:0019344, GO:0003700, GO:0009737, GO:0009963, GO:0005634, GO:0009723, GO:0009733
	Contig11430	water dikinase	GO:0046777, GO:0005983, GO:0019200, GO:0019252, GO:0009570, GO:0009664, GO:0051752, GO:0030246
	Contig7387	uncharacterized protein	GO:0003674,GO:0008150,GO:0019288
	Contig2131	preprotein translocase subunit secy	GO:0009306,GO:0015450,GO:0005515,GO:0010027,GO:0006354
	Contig13123	axial regulator yabby 5	GO:0003700,GO:0009944,GO:0009909,GO:0005515,GO:0010154,GO:0010158,GO:0010159,GO:0010093,GO:0010450,GO:0006333,GO:0009737,GO:0009793,GO:0009845,GO:0010027,GO:0010103,GO:0010162,GO:0010228,GO:0016226,GO:0048481,GO:0009933,GO:0045165
	Contig186	btb poz domain-containing protein	GO:0006355,GO:0005516,GO:0009409,GO:0009751,GO:0042542,GO:0010200,GO:0009733,GO:0009954,GO:0010227,GO:0048439
	Contig10000	mediator of rna polymerase ii transcription subunit 33a	GO:0010090, GO:0071555, GO:0007155, GO:0048765, GO:0045010, GO:0016592, GO:2000762
	Contig11432	atypical cys his rich thioredoxin 4	GO:0051776, GO:0016671, GO:0009055, GO:0045454, GO:0005515, GO:0006662, GO:0031969, GO:0010109, GO:0009570, GO:0009534, GO:0015035
	Contig6201	probable polyamine transporter	GO:0015326,GO:0016126,GO:0046520,GO:0015203,GO:0015846
	Contig4988	clathrin adaptor complexes medium subunit family protein	GO:0016192, GO:0005829, GO:0030125, GO:0030132, GO:0030131, GO:0006886
----------------------	----------------------	-----------------------------------------------------------------------------------	--------------------------------------------------------------------------------------------------------------------------------
bol-miR167c	Contig7062	nucleotide sugar transporter family protein	GO:0016126,GO:0046520
	Contig7860	duplicated sant dna-binding domain-containing protein	GO:0010286, GO:0009739, GO:0008270, GO:0010363, GO:0006355, GO:0009651, GO:0080167, GO:0009753, GO:0006612, GO:0016556, GO:0009751, GO:0003677, GO:0046686, GO:0019344, GO:0003700, GO:0009737, GO:0009963, GO:0005634, GO:0009723, GO:0009733
	Contig5149	small subunit ribosomal protein s1	GO:0003723,GO:0006098,GO:0006364,GO:0009773,GO:0009902,GO:0010027,GO:0015995,GO:0019288,GO:0034660
	Contig11430	water dikinase	GO:0046777, GO:0005983, GO:0019200, GO:0019252, GO:0009570, GO:0009664, GO:0051752, GO:0030246
	Contig10000	mediator of rna polymerase ii transcription subunit 33a	GO:0010090, GO:0071555, GO:0007155, GO:0048765, GO:0045010, GO:0016592, GO:2000762
	Contig11432	atypical cys his rich thioredoxin 4	GO:0051776, GO:0016671, GO:0009055, GO:0045454, GO:0005515, GO:0006662, GO:0031969, GO:0010109, GO:0009570, GO:0009534, GO:0015035
	Contig10966	glucose-1-phosphate adenylyltransferase large subunit	GO:0008878,GO:0006098,GO:0006364,GO:0009637,GO:0009902,GO:0010027,GO:0010114,GO:0010218,GO:0015979,GO:0019684,GO:0034660
	Contig4181	delta subunit of mt atp synthase	GO:0051788, GO:0009853, GO:0008270, GO:0046933, GO:0015979, GO:0010039, GO:0080129, GO:0009507, GO:0000302, GO:0005794, GO:0050897, GO:0006511, GO:0055072, GO:0015986, GO:0000275, GO:0005886
	Contig7387	uncharacterized protein	GO:0003674,GO:0008150,GO:0019288
	Contig6201	probable polyamine transporter	GO:0015326,GO:0016126,GO:0046520,GO:0015203,GO:0015846
	Contig5628	pre-mrna splicing prp18-interacting factor	GO:0003727,GO:0008284,GO:0008380,GO:0045893,GO:0051276
	Contig3605	atypical cys his rich thioredoxin 4	GO:0016671
	Contig2101	abc transporter b family member 28	GO:0035672, GO:0015421, GO:0016021, GO:0006200, GO:0009941, GO:0005524, GO:0005886
	Contig3272	transcription initiation factor tfiid subunit a	GO:0010104, GO:0009867, GO:0003677, GO:0006352, GO:0000394, GO:0005669, GO:0009736, GO:0006366
----------------------	----------------------	-----------------------------------------------------------------------------------	--------------------------------------------------------------------------------------------------------------------------------
bol-miR167d	Contig7062	nucleotide sugar transporter family protein	GO:0016126,GO:0046520
	Contig7860	duplicated sant dna-binding domain-containing protein	GO:0010286, GO:0009739, GO:0008270, GO:0010363, GO:0006355, GO:0009651, GO:0080167, GO:0009753, GO:0006612, GO:0016556, GO:0009751, GO:0003677, GO:0046686, GO:0019344, GO:0003700, GO:0009737, GO:0009963, GO:0005634, GO:0009723, GO:0009733
	Contig5149	small subunit ribosomal protein s1	GO:0003723,GO:0006098,GO:0006364,GO:0009773,GO:0009902,GO:0010027,GO:0015995,GO:0019288,GO:0034660
	Contig11430	water dikinase	GO:0046777, GO:0005983, GO:0019200, GO:0019252, GO:0009570, GO:0009664, GO:0051752, GO:0030246
	Contig10000	mediator of rna polymerase ii transcription subunit 33a	GO:0010090, GO:0071555, GO:0007155, GO:0048765, GO:0045010, GO:0016592, GO:2000762
	Contig11432	atypical cys his rich thioredoxin 4	GO:0051776, GO:0016671, GO:0009055, GO:0045454, GO:0005515, GO:0006662, GO:0031969, GO:0010109, GO:0009570, GO:0009534, GO:0015035
	Contig10966	glucose-1-phosphate adenylyltransferase large subunit	GO:0008878,GO:0006098,GO:0006364,GO:0009637,GO:0009902,GO:0010027,GO:0010114,GO:0010218,GO:0015979,GO:0019684,GO:0034660
	Contig4181	delta subunit of mt atp synthase	GO:0051788, GO:0009853, GO:0008270, GO:0046933, GO:0015979, GO:0010039, GO:0080129, GO:0009507, GO:0000302, GO:0005794, GO:0050897, GO:0006511, GO:0055072, GO:0015986, GO:0000275, GO:0005886
	Contig7387	uncharacterized protein	GO:0003674,GO:0008150,GO:0019288
	Contig6201	probable polyamine transporter	GO:0015326,GO:0016126,GO:0046520,GO:0015203,GO:0015846
	Contig5628	pre-mrna splicing prp18-interacting factor	GO:0003727,GO:0008284,GO:0008380,GO:0045893,GO:0051276
	Contig3605	atypical cys his rich thioredoxin 4	GO:0016671
	Contig2101	abc transporter b family member 28	GO:0035672, GO:0015421, GO:0016021, GO:0006200, GO:0009941, GO:0005524, GO:0005886
	Contig3272	transcription initiation factor tfiid subunit a	GO:0010104, GO:0009867, GO:0003677, GO:0006352, GO:0000394, GO:0005669, GO:0009736, GO:0006366
----------------------	----------------------	-----------------------------------------------------------------------------------	--------------------------------------------------------------------------------------------------------------------------------
bol-miR167e	Contig7062	nucleotide sugar transporter family protein	GO:0016126,GO:0046520
	Contig7860	duplicated sant dna-binding domain-containing protein	GO:0010286, GO:0009739, GO:0008270, GO:0010363, GO:0006355, GO:0009651, GO:0080167, GO:0009753, GO:0006612, GO:0016556, GO:0009751, GO:0003677, GO:0046686, GO:0019344, GO:0003700, GO:0009737, GO:0009963, GO:0005634, GO:0009723, GO:0009733
	Contig5149	small subunit ribosomal protein s1	GO:0003723,GO:0006098,GO:0006364,GO:0009773,GO:0009902,GO:0010027,GO:0015995,GO:0019288,GO:0034660
	Contig11430	water dikinase	GO:0046777, GO:0005983, GO:0019200, GO:0019252, GO:0009570, GO:0009664, GO:0051752, GO:0030246
	Contig10000	mediator of rna polymerase ii transcription subunit 33a	GO:0010090, GO:0071555, GO:0007155, GO:0048765, GO:0045010, GO:0016592, GO:2000762
	Contig11432	atypical cys his rich thioredoxin 4	GO:0051776, GO:0016671, GO:0009055, GO:0045454, GO:0005515, GO:0006662, GO:0031969, GO:0010109, GO:0009570, GO:0009534, GO:0015035
	Contig10966	glucose-1-phosphate adenylyltransferase large subunit	GO:0008878,GO:0006098,GO:0006364,GO:0009637,GO:0009902,GO:0010027,GO:0010114,GO:0010218,GO:0015979,GO:0019684,GO:0034660
	Contig4181	delta subunit of mt atp synthase	GO:0051788, GO:0009853, GO:0008270, GO:0046933, GO:0015979, GO:0010039, GO:0080129, GO:0009507, GO:0000302, GO:0005794, GO:0050897, GO:0006511, GO:0055072, GO:0015986, GO:0000275, GO:0005886
	Contig7387	uncharacterized protein	GO:0003674,GO:0008150,GO:0019288
	Contig6201	probable polyamine transporter	GO:0015326,GO:0016126,GO:0046520,GO:0015203,GO:0015846
	Contig5628	pre-mrna splicing prp18-interacting factor	GO:0003727,GO:0008284,GO:0008380,GO:0045893,GO:0051276
	Contig3605	atypical cys his rich thioredoxin 4	GO:0016671
	Contig2101	abc transporter b family member 28	GO:0035672, GO:0015421, GO:0016021, GO:0006200, GO:0009941, GO:0005524, GO:0005886
	Contig3272	transcription initiation factor tfiid subunit a	GO:0010104, GO:0009867, GO:0003677, GO:0006352, GO:0000394, GO:0005669, GO:0009736, GO:0006366
----------------------	----------------------	-----------------------------------------------------------------------------------	--------------------------------------------------------------------------------------------------------------------------------
bol-miR167f	Contig7062	nucleotide sugar transporter family protein	GO:0016126,GO:0046520
	Contig7860	duplicated sant dna-binding domain-containing protein	GO:0010286, GO:0009739, GO:0008270, GO:0010363, GO:0006355, GO:0009651, GO:0080167, GO:0009753, GO:0006612, GO:0016556, GO:0009751, GO:0003677, GO:0046686, GO:0019344, GO:0003700, GO:0009737, GO:0009963, GO:0005634, GO:0009723, GO:0009733
	Contig5149	small subunit ribosomal protein s1	GO:0003723,GO:0006098,GO:0006364,GO:0009773,GO:0009902,GO:0010027,GO:0015995,GO:0019288,GO:0034660
	Contig11430	water dikinase	GO:0046777, GO:0005983, GO:0019200, GO:0019252, GO:0009570, GO:0009664, GO:0051752, GO:0030246
	Contig10000	mediator of rna polymerase ii transcription subunit 33a	GO:0010090, GO:0071555, GO:0007155, GO:0048765, GO:0045010, GO:0016592, GO:2000762
	Contig11432	atypical cys his rich thioredoxin 4	GO:0051776, GO:0016671, GO:0009055, GO:0045454, GO:0005515, GO:0006662, GO:0031969, GO:0010109, GO:0009570, GO:0009534, GO:0015035
	Contig10966	glucose-1-phosphate adenylyltransferase large subunit	GO:0008878,GO:0006098,GO:0006364,GO:0009637,GO:0009902,GO:0010027,GO:0010114,GO:0010218,GO:0015979,GO:0019684,GO:0034660
	Contig4181	delta subunit of mt atp synthase	GO:0051788, GO:0009853, GO:0008270, GO:0046933, GO:0015979, GO:0010039, GO:0080129, GO:0009507, GO:0000302, GO:0005794, GO:0050897, GO:0006511, GO:0055072, GO:0015986, GO:0000275, GO:0005886
	Contig7387	uncharacterized protein	GO:0003674,GO:0008150,GO:0019288
	Contig6201	probable polyamine transporter	GO:0015326,GO:0016126,GO:0046520,GO:0015203,GO:0015846
	Contig5628	pre-mrna splicing prp18-interacting factor	GO:0003727,GO:0008284,GO:0008380,GO:0045893,GO:0051276
	Contig3605	atypical cys his rich thioredoxin 4	GO:0016671
	Contig2101	abc transporter b family member 28	GO:0035672, GO:0015421, GO:0016021, GO:0006200, GO:0009941, GO:0005524, GO:0005886
	Contig3272	transcription initiation factor tfiid subunit a	GO:0010104, GO:0009867, GO:0003677, GO:0006352, GO:0000394, GO:0005669, GO:0009736, GO:0006366
----------------------	----------------------	-----------------------------------------------------------------------------------	--------------------------------------------------------------------------------------------------------------------------------
bol-miR167g	Contig7062	nucleotide sugar transporter family protein	GO:0016126,GO:0046520
	Contig7860	duplicated sant dna-binding domain-containing protein	GO:0010286, GO:0009739, GO:0008270, GO:0010363, GO:0006355, GO:0009651, GO:0080167, GO:0009753, GO:0006612, GO:0016556, GO:0009751, GO:0003677, GO:0046686, GO:0019344, GO:0003700, GO:0009737, GO:0009963, GO:0005634, GO:0009723, GO:0009733
	Contig5149	small subunit ribosomal protein s1	GO:0003723,GO:0006098,GO:0006364,GO:0009773,GO:0009902,GO:0010027,GO:0015995,GO:0019288,GO:0034660
	Contig11430	water dikinase	GO:0046777, GO:0005983, GO:0019200, GO:0019252, GO:0009570, GO:0009664, GO:0051752, GO:0030246
	Contig10000	mediator of rna polymerase ii transcription subunit 33a	GO:0010090, GO:0071555, GO:0007155, GO:0048765, GO:0045010, GO:0016592, GO:2000762
	Contig11432	atypical cys his rich thioredoxin 4	GO:0051776, GO:0016671, GO:0009055, GO:0045454, GO:0005515, GO:0006662, GO:0031969, GO:0010109, GO:0009570, GO:0009534, GO:0015035
	Contig10966	glucose-1-phosphate adenylyltransferase large subunit	GO:0008878,GO:0006098,GO:0006364,GO:0009637,GO:0009902,GO:0010027,GO:0010114,GO:0010218,GO:0015979,GO:0019684,GO:0034660
	Contig4181	delta subunit of mt atp synthase	GO:0051788, GO:0009853, GO:0008270, GO:0046933, GO:0015979, GO:0010039, GO:0080129, GO:0009507, GO:0000302, GO:0005794, GO:0050897, GO:0006511, GO:0055072, GO:0015986, GO:0000275, GO:0005886
	Contig7387	uncharacterized protein	GO:0003674,GO:0008150,GO:0019288
	Contig6201	probable polyamine transporter	GO:0015326,GO:0016126,GO:0046520,GO:0015203,GO:0015846
	Contig5628	pre-mrna splicing prp18-interacting factor	GO:0003727,GO:0008284,GO:0008380,GO:0045893,GO:0051276
	Contig3605	atypical cys his rich thioredoxin 4	GO:0016671
	Contig3272	transcription initiation factor tfiid subunit a	GO:0010104, GO:0009867, GO:0003677, GO:0006352, GO:0000394, GO:0005669, GO:0009736, GO:0006366
	Contig2101	abc transporter b family member 28	GO:0035672, GO:0015421, GO:0016021, GO:0006200, GO:0009941, GO:0005524, GO:0005886
----------------------	----------------------	-----------------------------------------------------------------------------------	--------------------------------------------------------------------------------------------------------------------------------
bol-miR167h	Contig7062	nucleotide sugar transporter family protein	GO:0016126,GO:0046520
	Contig7860	duplicated sant dna-binding domain-containing protein	GO:0010286, GO:0009739, GO:0008270, GO:0010363, GO:0006355, GO:0009651, GO:0080167, GO:0009753, GO:0006612, GO:0016556, GO:0009751, GO:0003677, GO:0046686, GO:0019344, GO:0003700, GO:0009737, GO:0009963, GO:0005634, GO:0009723, GO:0009733
	Contig5149	small subunit ribosomal protein s1	GO:0003723,GO:0006098,GO:0006364,GO:0009773,GO:0009902,GO:0010027,GO:0015995,GO:0019288,GO:0034660
	Contig11430	water dikinase	GO:0046777, GO:0005983, GO:0019200, GO:0019252, GO:0009570, GO:0009664, GO:0051752, GO:0030246
	Contig10000	mediator of rna polymerase ii transcription subunit 33a	GO:0010090, GO:0071555, GO:0007155, GO:0048765, GO:0045010, GO:0016592, GO:2000762
	Contig11432	atypical cys his rich thioredoxin 4	GO:0051776, GO:0016671, GO:0009055, GO:0045454, GO:0005515, GO:0006662, GO:0031969, GO:0010109, GO:0009570, GO:0009534, GO:0015035
	Contig10966	glucose-1-phosphate adenylyltransferase large subunit	GO:0008878,GO:0006098,GO:0006364,GO:0009637,GO:0009902,GO:0010027,GO:0010114,GO:0010218,GO:0015979,GO:0019684,GO:0034660
	Contig4181	delta subunit of mt atp synthase	GO:0051788, GO:0009853, GO:0008270, GO:0046933, GO:0015979, GO:0010039, GO:0080129, GO:0009507, GO:0000302, GO:0005794, GO:0050897, GO:0006511, GO:0055072, GO:0015986, GO:0000275, GO:0005886
	Contig7387	uncharacterized protein	GO:0003674,GO:0008150,GO:0019288
	Contig6201	probable polyamine transporter	GO:0015326,GO:0016126,GO:0046520,GO:0015203,GO:0015846
	Contig5628	pre-mrna splicing prp18-interacting factor	GO:0003727,GO:0008284,GO:0008380,GO:0045893,GO:0051276
	Contig3605	atypical cys his rich thioredoxin 4	GO:0016671
	Contig3272	transcription initiation factor tfiid subunit a	GO:0010104, GO:0009867, GO:0003677, GO:0006352, GO:0000394, GO:0005669, GO:0009736, GO:0006366
	Contig2101	abc transporter b family member 28	GO:0035672, GO:0015421, GO:0016021, GO:0006200, GO:0009941, GO:0005524, GO:0005886
----------------------	----------------------	-----------------------------------------------------------------------------------	--------------------------------------------------------------------------------------------------------------------------------
bol-miR167i	Contig7062	nucleotide sugar transporter family protein	GO:0016126,GO:0046520
	Contig7860	duplicated sant dna-binding domain-containing protein	GO:0010286, GO:0009739, GO:0008270, GO:0010363, GO:0006355, GO:0009651, GO:0080167, GO:0009753, GO:0006612, GO:0016556, GO:0009751, GO:0003677, GO:0046686, GO:0019344, GO:0003700, GO:0009737, GO:0009963, GO:0005634, GO:0009723, GO:0009733
	Contig5149	small subunit ribosomal protein s1	GO:0003723,GO:0006098,GO:0006364,GO:0009773,GO:0009902,GO:0010027,GO:0015995,GO:0019288,GO:0034660
	Contig11430	water dikinase	GO:0046777, GO:0005983, GO:0019200, GO:0019252, GO:0009570, GO:0009664, GO:0051752, GO:0030246
	Contig10000	mediator of rna polymerase ii transcription subunit 33a	GO:0010090, GO:0071555, GO:0007155, GO:0048765, GO:0045010, GO:0016592, GO:2000762
	Contig11432	atypical cys his rich thioredoxin 4	GO:0051776, GO:0016671, GO:0009055, GO:0045454, GO:0005515, GO:0006662, GO:0031969, GO:0010109, GO:0009570, GO:0009534, GO:0015035
	Contig10966	glucose-1-phosphate adenylyltransferase large subunit	GO:0008878,GO:0006098,GO:0006364,GO:0009637,GO:0009902,GO:0010027,GO:0010114,GO:0010218,GO:0015979,GO:0019684,GO:0034660
	Contig4181	delta subunit of mt atp synthase	GO:0051788, GO:0009853, GO:0008270, GO:0046933, GO:0015979, GO:0010039, GO:0080129, GO:0009507, GO:0000302, GO:0005794, GO:0050897, GO:0006511, GO:0055072, GO:0015986, GO:0000275, GO:0005886
	Contig7387	uncharacterized protein	GO:0003674,GO:0008150,GO:0019288
	Contig6201	probable polyamine transporter	GO:0015326,GO:0016126,GO:0046520,GO:0015203,GO:0015846
	Contig5628	pre-mrna splicing prp18-interacting factor	GO:0003727,GO:0008284,GO:0008380,GO:0045893,GO:0051276
	Contig3605	atypical cys his rich thioredoxin 4	GO:0016671
	Contig2101	abc transporter b family member 28	GO:0035672, GO:0015421, GO:0016021, GO:0006200, GO:0009941, GO:0005524, GO:0005886
	Contig3272	transcription initiation factor tfiid subunit a	GO:0010104, GO:0009867, GO:0003677, GO:0006352, GO:0000394, GO:0005669, GO:0009736, GO:0006366
----------------------	----------------------	-----------------------------------------------------------------------------------	--------------------------------------------------------------------------------------------------------------------------------
bol-miR167j	Contig7062	nucleotide sugar transporter family protein	GO:0016126,GO:0046520
	Contig7860	duplicated sant dna-binding domain-containing protein	GO:0010286, GO:0009739, GO:0008270, GO:0010363, GO:0006355, GO:0009651, GO:0080167, GO:0009753, GO:0006612, GO:0016556, GO:0009751, GO:0003677, GO:0046686, GO:0019344, GO:0003700, GO:0009737, GO:0009963, GO:0005634, GO:0009723, GO:0009733
	Contig5149	small subunit ribosomal protein s1	GO:0003723,GO:0006098,GO:0006364,GO:0009773,GO:0009902,GO:0010027,GO:0015995,GO:0019288,GO:0034660
	Contig11430	water dikinase	GO:0046777, GO:0005983, GO:0019200, GO:0019252, GO:0009570, GO:0009664, GO:0051752, GO:0030246
	Contig10000	mediator of rna polymerase ii transcription subunit 33a	GO:0010090, GO:0071555, GO:0007155, GO:0048765, GO:0045010, GO:0016592, GO:2000762
	Contig11432	atypical cys his rich thioredoxin 4	GO:0051776, GO:0016671, GO:0009055, GO:0045454, GO:0005515, GO:0006662, GO:0031969, GO:0010109, GO:0009570, GO:0009534, GO:0015035
	Contig10966	glucose-1-phosphate adenylyltransferase large subunit	GO:0008878,GO:0006098,GO:0006364,GO:0009637,GO:0009902,GO:0010027,GO:0010114,GO:0010218,GO:0015979,GO:0019684,GO:0034660
	Contig4181	delta subunit of mt atp synthase	GO:0051788, GO:0009853, GO:0008270, GO:0046933, GO:0015979, GO:0010039, GO:0080129, GO:0009507, GO:0000302, GO:0005794, GO:0050897, GO:0006511, GO:0055072, GO:0015986, GO:0000275, GO:0005886
	Contig7387	uncharacterized protein	GO:0003674,GO:0008150,GO:0019288
	Contig6201	probable polyamine transporter	GO:0015326,GO:0016126,GO:0046520,GO:0015203,GO:0015846
	Contig5628	pre-mrna splicing prp18-interacting factor	GO:0003727,GO:0008284,GO:0008380,GO:0045893,GO:0051276
	Contig3605	atypical cys his rich thioredoxin 4	GO:0016671
	Contig3272	transcription initiation factor tfiid subunit a	GO:0010104, GO:0009867, GO:0003677, GO:0006352, GO:0000394, GO:0005669, GO:0009736, GO:0006366
	Contig2101	abc transporter b family member 28	GO:0035672, GO:0015421, GO:0016021, GO:0006200, GO:0009941, GO:0005524, GO:0005886
----------------------	----------------------	-----------------------------------------------------------------------------------	--------------------------------------------------------------------------------------------------------------------------------
bol-miR167k	Contig7062	nucleotide sugar transporter family protein	GO:0016126,GO:0046520
	Contig7860	duplicated sant dna-binding domain-containing protein	GO:0010286, GO:0009739, GO:0008270, GO:0010363, GO:0006355, GO:0009651, GO:0080167, GO:0009753, GO:0006612, GO:0016556, GO:0009751, GO:0003677, GO:0046686, GO:0019344, GO:0003700, GO:0009737, GO:0009963, GO:0005634, GO:0009723, GO:0009733
	Contig5149	small subunit ribosomal protein s1	GO:0003723,GO:0006098,GO:0006364,GO:0009773,GO:0009902,GO:0010027,GO:0015995,GO:0019288,GO:0034660
	Contig11430	water dikinase	GO:0046777, GO:0005983, GO:0019200, GO:0019252, GO:0009570, GO:0009664, GO:0051752, GO:0030246
	Contig10000	mediator of rna polymerase ii transcription subunit 33a	GO:0010090, GO:0071555, GO:0007155, GO:0048765, GO:0045010, GO:0016592, GO:2000762
	Contig11432	atypical cys his rich thioredoxin 4	GO:0051776, GO:0016671, GO:0009055, GO:0045454, GO:0005515, GO:0006662, GO:0031969, GO:0010109, GO:0009570, GO:0009534, GO:0015035
	Contig10966	glucose-1-phosphate adenylyltransferase large subunit	GO:0008878,GO:0006098,GO:0006364,GO:0009637,GO:0009902,GO:0010027,GO:0010114,GO:0010218,GO:0015979,GO:0019684,GO:0034660
	Contig4181	delta subunit of mt atp synthase	GO:0051788, GO:0009853, GO:0008270, GO:0046933, GO:0015979, GO:0010039, GO:0080129, GO:0009507, GO:0000302, GO:0005794, GO:0050897, GO:0006511, GO:0055072, GO:0015986, GO:0000275, GO:0005886
	Contig7387	uncharacterized protein	GO:0003674,GO:0008150,GO:0019288
	Contig6201	probable polyamine transporter	GO:0015326,GO:0016126,GO:0046520,GO:0015203,GO:0015846
	Contig5628	pre-mrna splicing prp18-interacting factor	GO:0003727,GO:0008284,GO:0008380,GO:0045893,GO:0051276
	Contig3605	atypical cys his rich thioredoxin 4	GO:0016671
	Contig3272	transcription initiation factor tfiid subunit a	GO:0010104, GO:0009867, GO:0003677, GO:0006352, GO:0000394, GO:0005669, GO:0009736, GO:0006366
	Contig2101	abc transporter b family member 28	GO:0035672, GO:0015421, GO:0016021, GO:0006200, GO:0009941, GO:0005524, GO:0005886
----------------------	----------------------	-----------------------------------------------------------------------------------	--------------------------------------------------------------------------------------------------------------------------------
bol-miR167l	Contig7062	nucleotide sugar transporter family protein	GO:0016126,GO:0046520
	Contig7860	duplicated sant dna-binding domain-containing protein	GO:0010286, GO:0009739, GO:0008270, GO:0010363, GO:0006355, GO:0009651, GO:0080167, GO:0009753, GO:0006612, GO:0016556, GO:0009751, GO:0003677, GO:0046686, GO:0019344, GO:0003700, GO:0009737, GO:0009963, GO:0005634, GO:0009723, GO:0009733
	Contig11430	water dikinase	GO:0046777, GO:0005983, GO:0019200, GO:0019252, GO:0009570, GO:0009664, GO:0051752, GO:0030246
	Contig8674	small subunit ribosomal protein s1	GO:0003723, GO:0009902, GO:0006098, GO:0009773, GO:0006364, GO:0019288, GO:0015995, GO:0010027, GO:0009579, GO:0009570, GO:0016020
	Contig10000	mediator of rna polymerase ii transcription subunit 33a	GO:0010090, GO:0071555, GO:0007155, GO:0048765, GO:0045010, GO:0016592, GO:2000762
	Contig11432	atypical cys his rich thioredoxin 4	GO:0051776, GO:0016671, GO:0009055, GO:0045454, GO:0005515, GO:0006662, GO:0031969, GO:0010109, GO:0009570, GO:0009534, GO:0015035
	Contig10966	glucose-1-phosphate adenylyltransferase large subunit	GO:0008878,GO:0006098,GO:0006364,GO:0009637,GO:0009902,GO:0010027,GO:0010114,GO:0010218,GO:0015979,GO:0019684,GO:0034660
	Contig4181	delta subunit of mt atp synthase	GO:0051788, GO:0009853, GO:0008270, GO:0046933, GO:0015979, GO:0010039, GO:0080129, GO:0009507, GO:0000302, GO:0005794, GO:0050897, GO:0006511, GO:0055072, GO:0015986, GO:0000275, GO:0005886
	Contig7387	uncharacterized protein	GO:0003674,GO:0008150,GO:0019288
	Contig6201	probable polyamine transporter	GO:0015326,GO:0016126,GO:0046520,GO:0015203,GO:0015846
	Contig5628	pre-mrna splicing prp18-interacting factor	GO:0003727,GO:0008284,GO:0008380,GO:0045893,GO:0051276
	Contig3605	atypical cys his rich thioredoxin 4	GO:0016671
	Contig3272	transcription initiation factor tfiid subunit a	GO:0010104, GO:0009867, GO:0003677, GO:0006352, GO:0000394, GO:0005669, GO:0009736, GO:0006366
	Contig2101	abc transporter b family member 28	GO:0035672, GO:0015421, GO:0016021, GO:0006200, GO:0009941, GO:0005524, GO:0005886
----------------------	----------------------	-----------------------------------------------------------------------------------	--------------------------------------------------------------------------------------------------------------------------------
bol-miR167m	Contig7062	nucleotide sugar transporter family protein	GO:0016126,GO:0046520
	Contig7860	duplicated sant dna-binding domain-containing protein	GO:0010286, GO:0009739, GO:0008270, GO:0010363, GO:0006355, GO:0009651, GO:0080167, GO:0009753, GO:0006612, GO:0016556, GO:0009751, GO:0003677, GO:0046686, GO:0019344, GO:0003700, GO:0009737, GO:0009963, GO:0005634, GO:0009723, GO:0009733
	Contig5149	small subunit ribosomal protein s1	GO:0003723,GO:0006098,GO:0006364,GO:0009773,GO:0009902,GO:0010027,GO:0015995,GO:0019288,GO:0034660
	Contig11430	water dikinase	GO:0046777, GO:0005983, GO:0019200, GO:0019252, GO:0009570, GO:0009664, GO:0051752, GO:0030246
	Contig10000	mediator of rna polymerase ii transcription subunit 33a	GO:0010090, GO:0071555, GO:0007155, GO:0048765, GO:0045010, GO:0016592, GO:2000762
	Contig11432	atypical cys his rich thioredoxin 4	GO:0051776, GO:0016671, GO:0009055, GO:0045454, GO:0005515, GO:0006662, GO:0031969, GO:0010109, GO:0009570, GO:0009534, GO:0015035
	Contig10966	glucose-1-phosphate adenylyltransferase large subunit	GO:0008878,GO:0006098,GO:0006364,GO:0009637,GO:0009902,GO:0010027,GO:0010114,GO:0010218,GO:0015979,GO:0019684,GO:0034660
	Contig4181	delta subunit of mt atp synthase	GO:0051788, GO:0009853, GO:0008270, GO:0046933, GO:0015979, GO:0010039, GO:0080129, GO:0009507, GO:0000302, GO:0005794, GO:0050897, GO:0006511, GO:0055072, GO:0015986, GO:0000275, GO:0005886
	Contig7387	uncharacterized protein	GO:0003674,GO:0008150,GO:0019288
	Contig6201	probable polyamine transporter	GO:0015326,GO:0016126,GO:0046520,GO:0015203,GO:0015846
	Contig5628	pre-mrna splicing prp18-interacting factor	GO:0003727,GO:0008284,GO:0008380,GO:0045893,GO:0051276
	Contig3605	atypical cys his rich thioredoxin 4	GO:0016671
	Contig3272	transcription initiation factor tfiid subunit a	GO:0010104, GO:0009867, GO:0003677, GO:0006352, GO:0000394, GO:0005669, GO:0009736, GO:0006366
	Contig2101	abc transporter b family member 28	GO:0035672, GO:0015421, GO:0016021, GO:0006200, GO:0009941, GO:0005524, GO:0005886
----------------------	----------------------	-----------------------------------------------------------------------------------	--------------------------------------------------------------------------------------------------------------------------------
bol-miR167n	Contig7062	nucleotide sugar transporter family protein	GO:0016126,GO:0046520
	Contig7860	duplicated sant dna-binding domain-containing protein	GO:0010286, GO:0009739, GO:0008270, GO:0010363, GO:0006355, GO:0009651, GO:0080167, GO:0009753, GO:0006612, GO:0016556, GO:0009751, GO:0003677, GO:0046686, GO:0019344, GO:0003700, GO:0009737, GO:0009963, GO:0005634, GO:0009723, GO:0009733
	Contig5149	small subunit ribosomal protein s1	GO:0003723,GO:0006098,GO:0006364,GO:0009773,GO:0009902,GO:0010027,GO:0015995,GO:0019288,GO:0034660
	Contig11430	water dikinase	GO:0046777, GO:0005983, GO:0019200, GO:0019252, GO:0009570, GO:0009664, GO:0051752, GO:0030246
	Contig10000	mediator of rna polymerase ii transcription subunit 33a	GO:0010090, GO:0071555, GO:0007155, GO:0048765, GO:0045010, GO:0016592, GO:2000762
	Contig11432	atypical cys his rich thioredoxin 4	GO:0051776, GO:0016671, GO:0009055, GO:0045454, GO:0005515, GO:0006662, GO:0031969, GO:0010109, GO:0009570, GO:0009534, GO:0015035
	Contig10966	glucose-1-phosphate adenylyltransferase large subunit	GO:0008878,GO:0006098,GO:0006364,GO:0009637,GO:0009902,GO:0010027,GO:0010114,GO:0010218,GO:0015979,GO:0019684,GO:0034660
	Contig4181	delta subunit of mt atp synthase	GO:0051788, GO:0009853, GO:0008270, GO:0046933, GO:0015979, GO:0010039, GO:0080129, GO:0009507, GO:0000302, GO:0005794, GO:0050897, GO:0006511, GO:0055072, GO:0015986, GO:0000275, GO:0005886
	Contig7387	uncharacterized protein	GO:0003674,GO:0008150,GO:0019288
	Contig6201	probable polyamine transporter	GO:0015326,GO:0016126,GO:0046520,GO:0015203,GO:0015846
	Contig5628	pre-mrna splicing prp18-interacting factor	GO:0003727,GO:0008284,GO:0008380,GO:0045893,GO:0051276
	Contig3605	atypical cys his rich thioredoxin 4	GO:0016671
	Contig2101	abc transporter b family member 28	GO:0035672, GO:0015421, GO:0016021, GO:0006200, GO:0009941, GO:0005524, GO:0005886
	Contig3272	transcription initiation factor tfiid subunit a	GO:0010104, GO:0009867, GO:0003677, GO:0006352, GO:0000394, GO:0005669, GO:0009736, GO:0006366
----------------------	----------------------	-----------------------------------------------------------------------------------	--------------------------------------------------------------------------------------------------------------------------------
bol-miR167o	Contig7062	nucleotide sugar transporter family protein	GO:0016126,GO:0046520
	Contig7860	duplicated sant dna-binding domain-containing protein	GO:0010286, GO:0009739, GO:0008270, GO:0010363, GO:0006355, GO:0009651, GO:0080167, GO:0009753, GO:0006612, GO:0016556, GO:0009751, GO:0003677, GO:0046686, GO:0019344, GO:0003700, GO:0009737, GO:0009963, GO:0005634, GO:0009723, GO:0009733
	Contig5149	small subunit ribosomal protein s1	GO:0003723,GO:0006098,GO:0006364,GO:0009773,GO:0009902,GO:0010027,GO:0015995,GO:0019288,GO:0034660
	Contig11430	water dikinase	GO:0046777, GO:0005983, GO:0019200, GO:0019252, GO:0009570, GO:0009664, GO:0051752, GO:0030246
	Contig10000	mediator of rna polymerase ii transcription subunit 33a	GO:0010090, GO:0071555, GO:0007155, GO:0048765, GO:0045010, GO:0016592, GO:2000762
	Contig11432	atypical cys his rich thioredoxin 4	GO:0051776, GO:0016671, GO:0009055, GO:0045454, GO:0005515, GO:0006662, GO:0031969, GO:0010109, GO:0009570, GO:0009534, GO:0015035
	Contig10966	glucose-1-phosphate adenylyltransferase large subunit	GO:0008878,GO:0006098,GO:0006364,GO:0009637,GO:0009902,GO:0010027,GO:0010114,GO:0010218,GO:0015979,GO:0019684,GO:0034660
	Contig4181	delta subunit of mt atp synthase	GO:0051788, GO:0009853, GO:0008270, GO:0046933, GO:0015979, GO:0010039, GO:0080129, GO:0009507, GO:0000302, GO:0005794, GO:0050897, GO:0006511, GO:0055072, GO:0015986, GO:0000275, GO:0005886
	Contig7387	uncharacterized protein	GO:0003674,GO:0008150,GO:0019288
	Contig6201	probable polyamine transporter	GO:0015326,GO:0016126,GO:0046520,GO:0015203,GO:0015846
	Contig5628	pre-mrna splicing prp18-interacting factor	GO:0003727,GO:0008284,GO:0008380,GO:0045893,GO:0051276
	Contig3605	atypical cys his rich thioredoxin 4	GO:0016671
	Contig2101	abc transporter b family member 28	GO:0035672, GO:0015421, GO:0016021, GO:0006200, GO:0009941, GO:0005524, GO:0005886
	Contig3272	transcription initiation factor tfiid subunit a	GO:0010104, GO:0009867, GO:0003677, GO:0006352, GO:0000394, GO:0005669, GO:0009736, GO:0006366
----------------------	----------------------	-----------------------------------------------------------------------------------	--------------------------------------------------------------------------------------------------------------------------------
bol-miR167p	Contig7062	nucleotide sugar transporter family protein	GO:0016126,GO:0046520
	Contig7860	duplicated sant dna-binding domain-containing protein	GO:0010286, GO:0009739, GO:0008270, GO:0010363, GO:0006355, GO:0009651, GO:0080167, GO:0009753, GO:0006612, GO:0016556, GO:0009751, GO:0003677, GO:0046686, GO:0019344, GO:0003700, GO:0009737, GO:0009963, GO:0005634, GO:0009723, GO:0009733
	Contig5149	small subunit ribosomal protein s1	GO:0003723,GO:0006098,GO:0006364,GO:0009773,GO:0009902,GO:0010027,GO:0015995,GO:0019288,GO:0034660
	Contig11430	water dikinase	GO:0046777, GO:0005983, GO:0019200, GO:0019252, GO:0009570, GO:0009664, GO:0051752, GO:0030246
	Contig10000	mediator of rna polymerase ii transcription subunit 33a	GO:0010090, GO:0071555, GO:0007155, GO:0048765, GO:0045010, GO:0016592, GO:2000762
	Contig11432	atypical cys his rich thioredoxin 4	GO:0051776, GO:0016671, GO:0009055, GO:0045454, GO:0005515, GO:0006662, GO:0031969, GO:0010109, GO:0009570, GO:0009534, GO:0015035
	Contig10966	glucose-1-phosphate adenylyltransferase large subunit	GO:0008878,GO:0006098,GO:0006364,GO:0009637,GO:0009902,GO:0010027,GO:0010114,GO:0010218,GO:0015979,GO:0019684,GO:0034660
	Contig4181	delta subunit of mt atp synthase	GO:0051788, GO:0009853, GO:0008270, GO:0046933, GO:0015979, GO:0010039, GO:0080129, GO:0009507, GO:0000302, GO:0005794, GO:0050897, GO:0006511, GO:0055072, GO:0015986, GO:0000275, GO:0005886
	Contig7387	uncharacterized protein	GO:0003674,GO:0008150,GO:0019288
	Contig6201	probable polyamine transporter	GO:0015326,GO:0016126,GO:0046520,GO:0015203,GO:0015846
	Contig5628	pre-mrna splicing prp18-interacting factor	GO:0003727,GO:0008284,GO:0008380,GO:0045893,GO:0051276
	Contig3605	atypical cys his rich thioredoxin 4	GO:0016671
	Contig2101	abc transporter b family member 28	GO:0035672, GO:0015421, GO:0016021, GO:0006200, GO:0009941, GO:0005524, GO:0005886
	Contig3272	transcription initiation factor tfiid subunit a	GO:0010104, GO:0009867, GO:0003677, GO:0006352, GO:0000394, GO:0005669, GO:0009736, GO:0006366
----------------------	----------------------	-----------------------------------------------------------------------------------	--------------------------------------------------------------------------------------------------------------------------------
bol-miR167q	Contig7062	nucleotide sugar transporter family protein	GO:0016126,GO:0046520
	Contig7860	duplicated sant dna-binding domain-containing protein	GO:0010286, GO:0009739, GO:0008270, GO:0010363, GO:0006355, GO:0009651, GO:0080167, GO:0009753, GO:0006612, GO:0016556, GO:0009751, GO:0003677, GO:0046686, GO:0019344, GO:0003700, GO:0009737, GO:0009963, GO:0005634, GO:0009723, GO:0009733
	Contig5149	small subunit ribosomal protein s1	GO:0003723,GO:0006098,GO:0006364,GO:0009773,GO:0009902,GO:0010027,GO:0015995,GO:0019288,GO:0034660
	Contig11430	water dikinase	GO:0046777, GO:0005983, GO:0019200, GO:0019252, GO:0009570, GO:0009664, GO:0051752, GO:0030246
	Contig10000	mediator of rna polymerase ii transcription subunit 33a	GO:0010090, GO:0071555, GO:0007155, GO:0048765, GO:0045010, GO:0016592, GO:2000762
	Contig11432	atypical cys his rich thioredoxin 4	GO:0051776, GO:0016671, GO:0009055, GO:0045454, GO:0005515, GO:0006662, GO:0031969, GO:0010109, GO:0009570, GO:0009534, GO:0015035
	Contig10966	glucose-1-phosphate adenylyltransferase large subunit	GO:0008878,GO:0006098,GO:0006364,GO:0009637,GO:0009902,GO:0010027,GO:0010114,GO:0010218,GO:0015979,GO:0019684,GO:0034660
	Contig4181	delta subunit of mt atp synthase	GO:0051788, GO:0009853, GO:0008270, GO:0046933, GO:0015979, GO:0010039, GO:0080129, GO:0009507, GO:0000302, GO:0005794, GO:0050897, GO:0006511, GO:0055072, GO:0015986, GO:0000275, GO:0005886
	Contig7387	uncharacterized protein	GO:0003674,GO:0008150,GO:0019288
	Contig6201	probable polyamine transporter	GO:0015326,GO:0016126,GO:0046520,GO:0015203,GO:0015846
	Contig5628	pre-mrna splicing prp18-interacting factor	GO:0003727,GO:0008284,GO:0008380,GO:0045893,GO:0051276
	Contig3605	atypical cys his rich thioredoxin 4	GO:0016671
	Contig2101	abc transporter b family member 28	GO:0035672, GO:0015421, GO:0016021, GO:0006200, GO:0009941, GO:0005524, GO:0005886
	Contig3272	transcription initiation factor tfiid subunit a	GO:0010104, GO:0009867, GO:0003677, GO:0006352, GO:0000394, GO:0005669, GO:0009736, GO:0006366
----------------------	----------------------	-----------------------------------------------------------------------------------	--------------------------------------------------------------------------------------------------------------------------------
bol-miR167r	Contig7062	nucleotide sugar transporter family protein	GO:0016126,GO:0046520
	Contig7860	duplicated sant dna-binding domain-containing protein	GO:0010286, GO:0009739, GO:0008270, GO:0010363, GO:0006355, GO:0009651, GO:0080167, GO:0009753, GO:0006612, GO:0016556, GO:0009751, GO:0003677, GO:0046686, GO:0019344, GO:0003700, GO:0009737, GO:0009963, GO:0005634, GO:0009723, GO:0009733
	Contig5149	small subunit ribosomal protein s1	GO:0003723,GO:0006098,GO:0006364,GO:0009773,GO:0009902,GO:0010027,GO:0015995,GO:0019288,GO:0034660
	Contig11430	water dikinase	GO:0046777, GO:0005983, GO:0019200, GO:0019252, GO:0009570, GO:0009664, GO:0051752, GO:0030246
	Contig10000	mediator of rna polymerase ii transcription subunit 33a	GO:0010090, GO:0071555, GO:0007155, GO:0048765, GO:0045010, GO:0016592, GO:2000762
	Contig11432	atypical cys his rich thioredoxin 4	GO:0051776, GO:0016671, GO:0009055, GO:0045454, GO:0005515, GO:0006662, GO:0031969, GO:0010109, GO:0009570, GO:0009534, GO:0015035
	Contig10966	glucose-1-phosphate adenylyltransferase large subunit	GO:0008878,GO:0006098,GO:0006364,GO:0009637,GO:0009902,GO:0010027,GO:0010114,GO:0010218,GO:0015979,GO:0019684,GO:0034660
	Contig4181	delta subunit of mt atp synthase	GO:0051788, GO:0009853, GO:0008270, GO:0046933, GO:0015979, GO:0010039, GO:0080129, GO:0009507, GO:0000302, GO:0005794, GO:0050897, GO:0006511, GO:0055072, GO:0015986, GO:0000275, GO:0005886
	Contig7387	uncharacterized protein	GO:0003674,GO:0008150,GO:0019288
	Contig6201	probable polyamine transporter	GO:0015326,GO:0016126,GO:0046520,GO:0015203,GO:0015846
	Contig5628	pre-mrna splicing prp18-interacting factor	GO:0003727,GO:0008284,GO:0008380,GO:0045893,GO:0051276
	Contig3605	atypical cys his rich thioredoxin 4	GO:0016671
	Contig2101	abc transporter b family member 28	GO:0035672, GO:0015421, GO:0016021, GO:0006200, GO:0009941, GO:0005524, GO:0005886
	Contig3272	transcription initiation factor tfiid subunit a	GO:0010104, GO:0009867, GO:0003677, GO:0006352, GO:0000394, GO:0005669, GO:0009736, GO:0006366
----------------------	----------------------	-----------------------------------------------------------------------------------	--------------------------------------------------------------------------------------------------------------------------------
bol-miR167s	Contig7062	nucleotide sugar transporter family protein	GO:0016126,GO:0046520
	Contig7860	duplicated sant dna-binding domain-containing protein	GO:0010286, GO:0009739, GO:0008270, GO:0010363, GO:0006355, GO:0009651, GO:0080167, GO:0009753, GO:0006612, GO:0016556, GO:0009751, GO:0003677, GO:0046686, GO:0019344, GO:0003700, GO:0009737, GO:0009963, GO:0005634, GO:0009723, GO:0009733
	Contig5149	small subunit ribosomal protein s1	GO:0003723,GO:0006098,GO:0006364,GO:0009773,GO:0009902,GO:0010027,GO:0015995,GO:0019288,GO:0034660
	Contig11430	water dikinase	GO:0046777, GO:0005983, GO:0019200, GO:0019252, GO:0009570, GO:0009664, GO:0051752, GO:0030246
	Contig10000	mediator of rna polymerase ii transcription subunit 33a	GO:0010090, GO:0071555, GO:0007155, GO:0048765, GO:0045010, GO:0016592, GO:2000762
	Contig11432	atypical cys his rich thioredoxin 4	GO:0051776, GO:0016671, GO:0009055, GO:0045454, GO:0005515, GO:0006662, GO:0031969, GO:0010109, GO:0009570, GO:0009534, GO:0015035
	Contig10966	glucose-1-phosphate adenylyltransferase large subunit	GO:0008878,GO:0006098,GO:0006364,GO:0009637,GO:0009902,GO:0010027,GO:0010114,GO:0010218,GO:0015979,GO:0019684,GO:0034660
	Contig4181	delta subunit of mt atp synthase	GO:0051788, GO:0009853, GO:0008270, GO:0046933, GO:0015979, GO:0010039, GO:0080129, GO:0009507, GO:0000302, GO:0005794, GO:0050897, GO:0006511, GO:0055072, GO:0015986, GO:0000275, GO:0005886
	Contig7387	uncharacterized protein	GO:0003674,GO:0008150,GO:0019288
	Contig6201	probable polyamine transporter	GO:0015326,GO:0016126,GO:0046520,GO:0015203,GO:0015846
	Contig5628	pre-mrna splicing prp18-interacting factor	GO:0003727,GO:0008284,GO:0008380,GO:0045893,GO:0051276
	Contig3605	atypical cys his rich thioredoxin 4	GO:0016671
	Contig2101	abc transporter b family member 28	GO:0035672, GO:0015421, GO:0016021, GO:0006200, GO:0009941, GO:0005524, GO:0005886
	Contig3272	transcription initiation factor tfiid subunit a	GO:0010104, GO:0009867, GO:0003677, GO:0006352, GO:0000394, GO:0005669, GO:0009736, GO:0006366
----------------------	----------------------	-----------------------------------------------------------------------------------	--------------------------------------------------------------------------------------------------------------------------------
bol-miR167t	Contig7062	nucleotide sugar transporter family protein	GO:0016126,GO:0046520
	Contig7860	duplicated sant dna-binding domain-containing protein	GO:0010286, GO:0009739, GO:0008270, GO:0010363, GO:0006355, GO:0009651, GO:0080167, GO:0009753, GO:0006612, GO:0016556, GO:0009751, GO:0003677, GO:0046686, GO:0019344, GO:0003700, GO:0009737, GO:0009963, GO:0005634, GO:0009723, GO:0009733
	Contig5149	small subunit ribosomal protein s1	GO:0003723,GO:0006098,GO:0006364,GO:0009773,GO:0009902,GO:0010027,GO:0015995,GO:0019288,GO:0034660
	Contig11430	water dikinase	GO:0046777, GO:0005983, GO:0019200, GO:0019252, GO:0009570, GO:0009664, GO:0051752, GO:0030246
	Contig10000	mediator of rna polymerase ii transcription subunit 33a	GO:0010090, GO:0071555, GO:0007155, GO:0048765, GO:0045010, GO:0016592, GO:2000762
	Contig11432	atypical cys his rich thioredoxin 4	GO:0051776, GO:0016671, GO:0009055, GO:0045454, GO:0005515, GO:0006662, GO:0031969, GO:0010109, GO:0009570, GO:0009534, GO:0015035
	Contig10966	glucose-1-phosphate adenylyltransferase large subunit	GO:0008878,GO:0006098,GO:0006364,GO:0009637,GO:0009902,GO:0010027,GO:0010114,GO:0010218,GO:0015979,GO:0019684,GO:0034660
	Contig4181	delta subunit of mt atp synthase	GO:0051788, GO:0009853, GO:0008270, GO:0046933, GO:0015979, GO:0010039, GO:0080129, GO:0009507, GO:0000302, GO:0005794, GO:0050897, GO:0006511, GO:0055072, GO:0015986, GO:0000275, GO:0005886
	Contig7387	uncharacterized protein	GO:0003674,GO:0008150,GO:0019288
	Contig6201	probable polyamine transporter	GO:0015326,GO:0016126,GO:0046520,GO:0015203,GO:0015846
	Contig5628	pre-mrna splicing prp18-interacting factor	GO:0003727,GO:0008284,GO:0008380,GO:0045893,GO:0051276
	Contig3605	atypical cys his rich thioredoxin 4	GO:0016671
	Contig2101	abc transporter b family member 28	GO:0035672, GO:0015421, GO:0016021, GO:0006200, GO:0009941, GO:0005524, GO:0005886
	Contig3272	transcription initiation factor tfiid subunit a	GO:0010104, GO:0009867, GO:0003677, GO:0006352, GO:0000394, GO:0005669, GO:0009736, GO:0006366
----------------------	----------------------	-----------------------------------------------------------------------------------	--------------------------------------------------------------------------------------------------------------------------------
bol-miR168	Contig2393	calcium-binding protein cml35	GO:0005509
	Contig9722	pectinesterase 25	GO:0005774, GO:0048046, GO:0009827, GO:0009505, GO:0010075, GO:0006546, GO:0009624, GO:0005829, GO:0030599, GO:0006569, GO:0009409, GO:0009684, GO:0009741, GO:0044042, GO:0005886, GO:0010383, GO:0004857
	Contig11454	dynamin-related protein 1d	GO:0005774, GO:0031348, GO:0000266, GO:0009595, GO:0009867, GO:0009697, GO:0009862, GO:0010363, GO:0010310, GO:0010200, GO:0042732, GO:0005525, GO:0006612, GO:0043900, GO:0050832, GO:0042742, GO:0002831, GO:0010152, GO:0016192, GO:0000165, GO:0046686, GO:0009506, GO:0009504, GO:0003924, GO:0005886, GO:0005938, GO:0005739
	Contig1872	vacuolar protein sorting-associated protein 26	GO:0003674,GO:0006886,GO:0042147,GO:0048573
	Contig4459	ma3 domain-containing protein	GO:0009744, GO:0005794, GO:0009734, GO:0009750, GO:0009723, GO:0005829, GO:0009651
	Contig7891	sulfite reductase	GO:0009941, GO:0048046, GO:0016126, GO:0010319, GO:0006833, GO:0016020, GO:0050311, GO:0051539, GO:0020037, GO:0009651, GO:0016002, GO:0006972, GO:0005829, GO:0007030, GO:0006096, GO:0009570, GO:0019761, GO:0046686, GO:0009409, GO:0009684, GO:0019344, GO:0019419, GO:0005507
	Contig3198	leucine-rich repeat protein kinase-like protein	GO:0048437, GO:0009793, GO:0004674, GO:0021700, GO:0009888, GO:0006996, GO:0007169, GO:0009886, GO:0009555, GO:0009411, GO:0045087, GO:0005618, GO:0005886, GO:0031323, GO:0005515, GO:0005524, GO:0030154, GO:0048438, GO:0007049, GO:0033554, GO:0009755, GO:0048589, GO:0044444, GO:0006468, GO:0009617
	Contig3893	ring u-box domain-containing protein	GO:0008270,GO:0006661
	Contig10210	protease i -like protein yls5	GO:0009684, GO:0034976, GO:0031348, GO:0042742, GO:0009627, GO:0009737, GO:0006569, GO:0009723, GO:0019761
	Contig346	beta glucosidase 33	GO:0004553
	380703022	3-oxo-delta( )-steroid 5-beta-reductase	GO:0009611, GO:0005829, GO:0008202, GO:0000166, GO:0035671, GO:0010051
	Contig5403	pollen-specific leucine-rich repeat extensin-like protein 4	GO:0005199
	Contig8974	inorganic phosphate transporter 4 3	GO:0005351,GO:0008514,GO:0015144,GO:0005315,GO:0015706
	Contig13047	isochorismate synthase 1	GO:0008909,GO:0009627,GO:0009697,GO:0009617,GO:0042372,GO:0031348,GO:0010118,GO:0042742,GO:0050832,GO:0000165,GO:0002679,GO:0006612,GO:0006944,GO:0009409,GO:0009595,GO:0009814,GO:0009862,GO:0009863,GO:0009867,GO:0010200,GO:0010310,GO:0010363,GO:0019684,GO:0034976,GO:0043069,GO:0043900,GO:0045087,GO:0045088
	Contig10483	transducin wd40 domain-containing protein	GO:0003674,GO:0008150,GO:0007155,GO:0010090,GO:0010228,GO:0016926,GO:0042546,GO:0044036,GO:0045010,GO:0050665
	Contig1996	elc-like protein	GO:0043130, GO:0006464, GO:0016881, GO:0051301, GO:0005770, GO:0005769, GO:0010200, GO:0000813, GO:0010091, GO:0015031
----------------------	----------------------	-----------------------------------------------------------------------------------	--------------------------------------------------------------------------------------------------------------------------------
bol-miR168a	Contig11454	dynamin-related protein 1d	GO:0005774, GO:0031348, GO:0000266, GO:0009595, GO:0009867, GO:0009697, GO:0009862, GO:0010363, GO:0010310, GO:0010200, GO:0042732, GO:0005525, GO:0006612, GO:0043900, GO:0050832, GO:0042742, GO:0002831, GO:0010152, GO:0016192, GO:0000165, GO:0046686, GO:0009506, GO:0009504, GO:0003924, GO:0005886, GO:0005938, GO:0005739
	Contig1872	vacuolar protein sorting-associated protein 26	GO:0003674,GO:0006886,GO:0042147,GO:0048573
	Contig2393	calcium-binding protein cml35	GO:0005509
	Contig546	tubulin alpha-6 chain	GO:0048767, GO:0005525, GO:0007018, GO:0071258, GO:0005774, GO:0009570, GO:0050789, GO:0005829, GO:0045298, GO:0005200, GO:0009651, GO:0009791, GO:0009506, GO:0010817, GO:0009416, GO:0010498, GO:0005618, GO:0005886, GO:0000226, GO:0006084, GO:0051258, GO:0005794, GO:0005515, GO:0048193, GO:0005874, GO:0003924, GO:0046686, GO:0009409, GO:0009932, GO:0006184, GO:0006094, GO:0006694, GO:0005730
	Contig13047	isochorismate synthase 1	GO:0008909,GO:0009627,GO:0009697,GO:0009617,GO:0042372,GO:0031348,GO:0010118,GO:0042742,GO:0050832,GO:0000165,GO:0002679,GO:0006612,GO:0006944,GO:0009409,GO:0009595,GO:0009814,GO:0009862,GO:0009863,GO:0009867,GO:0010200,GO:0010310,GO:0010363,GO:0019684,GO:0034976,GO:0043069,GO:0043900,GO:0045087,GO:0045088
	Contig97	snf2 and helicase domain-containing protein	GO:0009941, GO:0008270, GO:0016570, GO:0045491, GO:0044262, GO:0006342, GO:0004386, GO:0043414, GO:0003677, GO:0005524, GO:0006281
	Contig7891	sulfite reductase	GO:0009941, GO:0048046, GO:0016126, GO:0010319, GO:0006833, GO:0016020, GO:0050311, GO:0051539, GO:0020037, GO:0009651, GO:0016002, GO:0006972, GO:0005829, GO:0007030, GO:0006096, GO:0009570, GO:0019761, GO:0046686, GO:0009409, GO:0009684, GO:0019344, GO:0019419, GO:0005507
	Contig3370	omega-6 fatty acid desaturase	GO:0009941, GO:0006636, GO:0080167, GO:0042170, GO:0016717, GO:0009409, GO:0051186, GO:0055114, GO:0005783, GO:0042389
	Contig9238	tpx2 (targeting protein for xklp2)-like protein	GO:0052546, GO:0052541, GO:0016126
	18091780	sucrose transport protein suc7	GO:0055085, GO:0042951, GO:0048316, GO:0005364, GO:0009506, GO:0009611, GO:0006857, GO:0009909, GO:0009915, GO:0008506, GO:0015768, GO:0009846, GO:0005773, GO:0090406, GO:0042950, GO:0009624, GO:0005794, GO:0005887, GO:0010033
	Contig9875	protein kinase family protein	GO:1900459, GO:0031348, GO:0016036, GO:0006499, GO:0009941, GO:0009611, GO:0019375, GO:0005515, GO:0009867, GO:0009697, GO:0009862, GO:0010363, GO:0009816, GO:0005792, GO:0042631, GO:0004713, GO:0006612, GO:0050832, GO:0009625, GO:0043069, GO:0046777, GO:0042538, GO:0004674, GO:0000165, GO:0009409, GO:0009738, GO:0009506, GO:0009963, GO:0005886, GO:0030968, GO:0005524, GO:0009860
	Contig302	nap1-related protein 1	GO:0005829, GO:0006281, GO:0009628, GO:0009294, GO:0003677, GO:0006334, GO:0046686, GO:0005634, GO:0005886
	Contig1996	elc-like protein	GO:0043130, GO:0006464, GO:0016881, GO:0051301, GO:0005770, GO:0005769, GO:0010200, GO:0000813, GO:0010091, GO:0015031
	291291705	chalcone and stilbene synthase family protein	GO:0006979, GO:0016210, GO:0009753, GO:0009744, GO:0010224, GO:0030639, GO:0009926, GO:0009611, GO:0080110, GO:0009705, GO:0009733, GO:0009715, GO:0031540, GO:0005515, GO:0009629, GO:0005783, GO:0005634
	Contig4459	ma3 domain-containing protein	GO:0009744, GO:0005794, GO:0009734, GO:0009750, GO:0009723, GO:0005829, GO:0009651
	270303611	peptide chain release factor erf subunit 1	GO:0006415, GO:0018444, GO:0016149, GO:0005886, GO:0005829
	Contig6684	gras family transcription factor	GO:0003700, GO:0006486, GO:0003824, GO:0048519, GO:0010200, GO:0009639, GO:0032787, GO:0044434, GO:0009753, GO:0005829, GO:0010029, GO:0009651, GO:0042435, GO:0072593, GO:0009740, GO:0044255, GO:0048444, GO:0010162, GO:0048646, GO:0006568, GO:0000956, GO:0006810, GO:0046394, GO:0045893, GO:0006972, GO:0035556, GO:0005634, GO:0009410, GO:0002679
	Contig3722	serine carboxypeptidase-like 50	GO:0009987, GO:0004185, GO:0006508, GO:0005773
----------------------	----------------------	-----------------------------------------------------------------------------------	--------------------------------------------------------------------------------------------------------------------------------
bol-miR168b	Contig11454	dynamin-related protein 1d	GO:0005774, GO:0031348, GO:0000266, GO:0009595, GO:0009867, GO:0009697, GO:0009862, GO:0010363, GO:0010310, GO:0010200, GO:0042732, GO:0005525, GO:0006612, GO:0043900, GO:0050832, GO:0042742, GO:0002831, GO:0010152, GO:0016192, GO:0000165, GO:0046686, GO:0009506, GO:0009504, GO:0003924, GO:0005886, GO:0005938, GO:0005739
	Contig1872	vacuolar protein sorting-associated protein 26	GO:0003674,GO:0006886,GO:0042147,GO:0048573
	Contig2393	calcium-binding protein cml35	GO:0005509
	Contig546	tubulin alpha-6 chain	GO:0048767, GO:0005525, GO:0007018, GO:0071258, GO:0005774, GO:0009570, GO:0050789, GO:0005829, GO:0045298, GO:0005200, GO:0009651, GO:0009791, GO:0009506, GO:0010817, GO:0009416, GO:0010498, GO:0005618, GO:0005886, GO:0000226, GO:0006084, GO:0051258, GO:0005794, GO:0005515, GO:0048193, GO:0005874, GO:0003924, GO:0046686, GO:0009409, GO:0009932, GO:0006184, GO:0006094, GO:0006694, GO:0005730
	Contig13047	isochorismate synthase 1	GO:0008909,GO:0009627,GO:0009697,GO:0009617,GO:0042372,GO:0031348,GO:0010118,GO:0042742,GO:0050832,GO:0000165,GO:0002679,GO:0006612,GO:0006944,GO:0009409,GO:0009595,GO:0009814,GO:0009862,GO:0009863,GO:0009867,GO:0010200,GO:0010310,GO:0010363,GO:0019684,GO:0034976,GO:0043069,GO:0043900,GO:0045087,GO:0045088
	Contig97	snf2 and helicase domain-containing protein	GO:0009941, GO:0008270, GO:0016570, GO:0045491, GO:0044262, GO:0006342, GO:0004386, GO:0043414, GO:0003677, GO:0005524, GO:0006281
	Contig7891	sulfite reductase	GO:0009941, GO:0048046, GO:0016126, GO:0010319, GO:0006833, GO:0016020, GO:0050311, GO:0051539, GO:0020037, GO:0009651, GO:0016002, GO:0006972, GO:0005829, GO:0007030, GO:0006096, GO:0009570, GO:0019761, GO:0046686, GO:0009409, GO:0009684, GO:0019344, GO:0019419, GO:0005507
	Contig3370	omega-6 fatty acid desaturase	GO:0009941, GO:0006636, GO:0080167, GO:0042170, GO:0016717, GO:0009409, GO:0051186, GO:0055114, GO:0005783, GO:0042389
	Contig9238	tpx2 (targeting protein for xklp2)-like protein	GO:0052546, GO:0052541, GO:0016126
	18091780	sucrose transport protein suc7	GO:0055085, GO:0042951, GO:0048316, GO:0005364, GO:0009506, GO:0009611, GO:0006857, GO:0009909, GO:0009915, GO:0008506, GO:0015768, GO:0009846, GO:0005773, GO:0090406, GO:0042950, GO:0009624, GO:0005794, GO:0005887, GO:0010033
	Contig9875	protein kinase family protein	GO:1900459, GO:0031348, GO:0016036, GO:0006499, GO:0009941, GO:0009611, GO:0019375, GO:0005515, GO:0009867, GO:0009697, GO:0009862, GO:0010363, GO:0009816, GO:0005792, GO:0042631, GO:0004713, GO:0006612, GO:0050832, GO:0009625, GO:0043069, GO:0046777, GO:0042538, GO:0004674, GO:0000165, GO:0009409, GO:0009738, GO:0009506, GO:0009963, GO:0005886, GO:0030968, GO:0005524, GO:0009860
	Contig302	nap1-related protein 1	GO:0005829, GO:0006281, GO:0009628, GO:0009294, GO:0003677, GO:0006334, GO:0046686, GO:0005634, GO:0005886
	Contig1996	elc-like protein	GO:0043130, GO:0006464, GO:0016881, GO:0051301, GO:0005770, GO:0005769, GO:0010200, GO:0000813, GO:0010091, GO:0015031
	291291705	chalcone and stilbene synthase family protein	GO:0006979, GO:0016210, GO:0009753, GO:0009744, GO:0010224, GO:0030639, GO:0009926, GO:0009611, GO:0080110, GO:0009705, GO:0009733, GO:0009715, GO:0031540, GO:0005515, GO:0009629, GO:0005783, GO:0005634
	Contig4459	ma3 domain-containing protein	GO:0009744, GO:0005794, GO:0009734, GO:0009750, GO:0009723, GO:0005829, GO:0009651
	270303611	peptide chain release factor erf subunit 1	GO:0006415, GO:0018444, GO:0016149, GO:0005886, GO:0005829
	Contig6684	gras family transcription factor	GO:0003700, GO:0006486, GO:0003824, GO:0048519, GO:0010200, GO:0009639, GO:0032787, GO:0044434, GO:0009753, GO:0005829, GO:0010029, GO:0009651, GO:0042435, GO:0072593, GO:0009740, GO:0044255, GO:0048444, GO:0010162, GO:0048646, GO:0006568, GO:0000956, GO:0006810, GO:0046394, GO:0045893, GO:0006972, GO:0035556, GO:0005634, GO:0009410, GO:0002679
	Contig3722	serine carboxypeptidase-like 50	GO:0009987, GO:0004185, GO:0006508, GO:0005773
----------------------	----------------------	-----------------------------------------------------------------------------------	--------------------------------------------------------------------------------------------------------------------------------
bol-miR168c	Contig2393	calcium-binding protein cml35	GO:0005509
	Contig9722	pectinesterase 25	GO:0005774, GO:0048046, GO:0009827, GO:0009505, GO:0010075, GO:0006546, GO:0009624, GO:0005829, GO:0030599, GO:0006569, GO:0009409, GO:0009684, GO:0009741, GO:0044042, GO:0005886, GO:0010383, GO:0004857
	Contig11454	dynamin-related protein 1d	GO:0005774, GO:0031348, GO:0000266, GO:0009595, GO:0009867, GO:0009697, GO:0009862, GO:0010363, GO:0010310, GO:0010200, GO:0042732, GO:0005525, GO:0006612, GO:0043900, GO:0050832, GO:0042742, GO:0002831, GO:0010152, GO:0016192, GO:0000165, GO:0046686, GO:0009506, GO:0009504, GO:0003924, GO:0005886, GO:0005938, GO:0005739
	Contig1872	vacuolar protein sorting-associated protein 26	GO:0003674,GO:0006886,GO:0042147,GO:0048573
	Contig4459	ma3 domain-containing protein	GO:0009744, GO:0005794, GO:0009734, GO:0009750, GO:0009723, GO:0005829, GO:0009651
	Contig7891	sulfite reductase	GO:0009941, GO:0048046, GO:0016126, GO:0010319, GO:0006833, GO:0016020, GO:0050311, GO:0051539, GO:0020037, GO:0009651, GO:0016002, GO:0006972, GO:0005829, GO:0007030, GO:0006096, GO:0009570, GO:0019761, GO:0046686, GO:0009409, GO:0009684, GO:0019344, GO:0019419, GO:0005507
	Contig3198	leucine-rich repeat protein kinase-like protein	GO:0048437, GO:0009793, GO:0004674, GO:0021700, GO:0009888, GO:0006996, GO:0007169, GO:0009886, GO:0009555, GO:0009411, GO:0045087, GO:0005618, GO:0005886, GO:0031323, GO:0005515, GO:0005524, GO:0030154, GO:0048438, GO:0007049, GO:0033554, GO:0009755, GO:0048589, GO:0044444, GO:0006468, GO:0009617
	Contig3893	ring u-box domain-containing protein	GO:0008270,GO:0006661
	Contig10210	protease i -like protein yls5	GO:0009684, GO:0034976, GO:0031348, GO:0042742, GO:0009627, GO:0009737, GO:0006569, GO:0009723, GO:0019761
	Contig346	beta glucosidase 33	GO:0004553
	380703022	3-oxo-delta( )-steroid 5-beta-reductase	GO:0009611, GO:0005829, GO:0008202, GO:0000166, GO:0035671, GO:0010051
	Contig5403	pollen-specific leucine-rich repeat extensin-like protein 4	GO:0005199
	Contig8974	inorganic phosphate transporter 4 3	GO:0005351,GO:0008514,GO:0015144,GO:0005315,GO:0015706
	Contig13047	isochorismate synthase 1	GO:0008909,GO:0009627,GO:0009697,GO:0009617,GO:0042372,GO:0031348,GO:0010118,GO:0042742,GO:0050832,GO:0000165,GO:0002679,GO:0006612,GO:0006944,GO:0009409,GO:0009595,GO:0009814,GO:0009862,GO:0009863,GO:0009867,GO:0010200,GO:0010310,GO:0010363,GO:0019684,GO:0034976,GO:0043069,GO:0043900,GO:0045087,GO:0045088
	Contig10483	transducin wd40 domain-containing protein	GO:0003674,GO:0008150,GO:0007155,GO:0010090,GO:0010228,GO:0016926,GO:0042546,GO:0044036,GO:0045010,GO:0050665
	Contig1996	elc-like protein	GO:0043130, GO:0006464, GO:0016881, GO:0051301, GO:0005770, GO:0005769, GO:0010200, GO:0000813, GO:0010091, GO:0015031
----------------------	----------------------	-----------------------------------------------------------------------------------	--------------------------------------------------------------------------------------------------------------------------------
bol-miR168m	Contig11454	dynamin-related protein 1d	GO:0005774, GO:0031348, GO:0000266, GO:0009595, GO:0009867, GO:0009697, GO:0009862, GO:0010363, GO:0010310, GO:0010200, GO:0042732, GO:0005525, GO:0006612, GO:0043900, GO:0050832, GO:0042742, GO:0002831, GO:0010152, GO:0016192, GO:0000165, GO:0046686, GO:0009506, GO:0009504, GO:0003924, GO:0005886, GO:0005938, GO:0005739
	Contig1872	vacuolar protein sorting-associated protein 26	GO:0003674,GO:0006886,GO:0042147,GO:0048573
	Contig2393	calcium-binding protein cml35	GO:0005509
	Contig546	tubulin alpha-6 chain	GO:0048767, GO:0005525, GO:0007018, GO:0071258, GO:0005774, GO:0009570, GO:0050789, GO:0005829, GO:0045298, GO:0005200, GO:0009651, GO:0009791, GO:0009506, GO:0010817, GO:0009416, GO:0010498, GO:0005618, GO:0005886, GO:0000226, GO:0006084, GO:0051258, GO:0005794, GO:0005515, GO:0048193, GO:0005874, GO:0003924, GO:0046686, GO:0009409, GO:0009932, GO:0006184, GO:0006094, GO:0006694, GO:0005730
	Contig13047	isochorismate synthase 1	GO:0008909,GO:0009627,GO:0009697,GO:0009617,GO:0042372,GO:0031348,GO:0010118,GO:0042742,GO:0050832,GO:0000165,GO:0002679,GO:0006612,GO:0006944,GO:0009409,GO:0009595,GO:0009814,GO:0009862,GO:0009863,GO:0009867,GO:0010200,GO:0010310,GO:0010363,GO:0019684,GO:0034976,GO:0043069,GO:0043900,GO:0045087,GO:0045088
	Contig97	snf2 and helicase domain-containing protein	GO:0009941, GO:0008270, GO:0016570, GO:0045491, GO:0044262, GO:0006342, GO:0004386, GO:0043414, GO:0003677, GO:0005524, GO:0006281
	Contig7891	sulfite reductase	GO:0009941, GO:0048046, GO:0016126, GO:0010319, GO:0006833, GO:0016020, GO:0050311, GO:0051539, GO:0020037, GO:0009651, GO:0016002, GO:0006972, GO:0005829, GO:0007030, GO:0006096, GO:0009570, GO:0019761, GO:0046686, GO:0009409, GO:0009684, GO:0019344, GO:0019419, GO:0005507
	Contig3370	omega-6 fatty acid desaturase	GO:0009941, GO:0006636, GO:0080167, GO:0042170, GO:0016717, GO:0009409, GO:0051186, GO:0055114, GO:0005783, GO:0042389
	Contig9238	tpx2 (targeting protein for xklp2)-like protein	GO:0052546, GO:0052541, GO:0016126
	18091780	sucrose transport protein suc7	GO:0055085, GO:0042951, GO:0048316, GO:0005364, GO:0009506, GO:0009611, GO:0006857, GO:0009909, GO:0009915, GO:0008506, GO:0015768, GO:0009846, GO:0005773, GO:0090406, GO:0042950, GO:0009624, GO:0005794, GO:0005887, GO:0010033
	Contig9875	protein kinase family protein	GO:1900459, GO:0031348, GO:0016036, GO:0006499, GO:0009941, GO:0009611, GO:0019375, GO:0005515, GO:0009867, GO:0009697, GO:0009862, GO:0010363, GO:0009816, GO:0005792, GO:0042631, GO:0004713, GO:0006612, GO:0050832, GO:0009625, GO:0043069, GO:0046777, GO:0042538, GO:0004674, GO:0000165, GO:0009409, GO:0009738, GO:0009506, GO:0009963, GO:0005886, GO:0030968, GO:0005524, GO:0009860
	Contig302	nap1-related protein 1	GO:0005829, GO:0006281, GO:0009628, GO:0009294, GO:0003677, GO:0006334, GO:0046686, GO:0005634, GO:0005886
	Contig1996	elc-like protein	GO:0043130, GO:0006464, GO:0016881, GO:0051301, GO:0005770, GO:0005769, GO:0010200, GO:0000813, GO:0010091, GO:0015031
	291291705	chalcone and stilbene synthase family protein	GO:0006979, GO:0016210, GO:0009753, GO:0009744, GO:0010224, GO:0030639, GO:0009926, GO:0009611, GO:0080110, GO:0009705, GO:0009733, GO:0009715, GO:0031540, GO:0005515, GO:0009629, GO:0005783, GO:0005634
	Contig4459	ma3 domain-containing protein	GO:0009744, GO:0005794, GO:0009734, GO:0009750, GO:0009723, GO:0005829, GO:0009651
	270303611	peptide chain release factor erf subunit 1	GO:0006415, GO:0018444, GO:0016149, GO:0005886, GO:0005829
	Contig6684	gras family transcription factor	GO:0003700, GO:0006486, GO:0003824, GO:0048519, GO:0010200, GO:0009639, GO:0032787, GO:0044434, GO:0009753, GO:0005829, GO:0010029, GO:0009651, GO:0042435, GO:0072593, GO:0009740, GO:0044255, GO:0048444, GO:0010162, GO:0048646, GO:0006568, GO:0000956, GO:0006810, GO:0046394, GO:0045893, GO:0006972, GO:0035556, GO:0005634, GO:0009410, GO:0002679
	Contig3722	serine carboxypeptidase-like 50	GO:0009987, GO:0004185, GO:0006508, GO:0005773
----------------------	----------------------	-----------------------------------------------------------------------------------	--------------------------------------------------------------------------------------------------------------------------------
bol-miR169	Contig7276	probable sodium metabolite cotransporter bass5	GO:0005215,GO:0006814,GO:0008508,GO:0035725,GO:0009611,GO:0009753,GO:0019761
	Contig3821	cbl-interacting serine threonine-protein kinase 3	GO:0006833, GO:0004713, GO:0004674, GO:0009827, GO:0000911, GO:0007584, GO:0010363, GO:0030003, GO:0019593, GO:0050832, GO:0070838, GO:0005829, GO:0016036, GO:0004553, GO:0042631, GO:0009651, GO:0005986, GO:0010107, GO:0006612, GO:0006979, GO:0005886, GO:0009723, GO:0010325, GO:0009963, GO:0005515, GO:0005524, GO:0009750, GO:0047274, GO:0019722, GO:0009409, GO:0019375, GO:0010118, GO:0005634, GO:…
	Contig8883	nodule inception protein 9	GO:0003700,GO:0009688
	Contig7556	phospholipase d delta	GO:0004630,GO:0009816,GO:0009793,GO:0005515,GO:0006643,GO:0006979,GO:0010044,GO:0005546
	Contig12774	prolyl oligopeptidase family protein	GO:0006508,GO:0008236
	Contig12299	4-coumarate-- ligase 1	GO:0009718, GO:0009611, GO:0009744, GO:0009805, GO:0080110, GO:0010363, GO:0009851, GO:0010200, GO:0009791, GO:0009753, GO:0006612, GO:0050832, GO:0009507, GO:0009610, GO:0005777, GO:0004321, GO:0031956, GO:0004467, GO:0010224, GO:0006598, GO:0042398, GO:0009695, GO:0010035, GO:0006914, GO:0016207, GO:0009963, GO:0046949
	Contig2012	calreticulin 1b	GO:0032324, GO:0005774, GO:0071944, GO:0046283, GO:0006457, GO:0006995, GO:0042542, GO:0009697, GO:0009755, GO:0009651, GO:0005509, GO:0042742, GO:0009507, GO:0005789, GO:0005794, GO:0005829, GO:0055074, GO:0034976, GO:0010204, GO:0051082, GO:0009644, GO:0046686, GO:0009408, GO:0009626, GO:0009506, GO:0005739, GO:0009627
	Contig12336	utp--glucose-1-phosphate uridylyltransferase 1	GO:0003983, GO:0005829, GO:0052543, GO:0010264, GO:0009651, GO:0005985, GO:0000023, GO:0009555, GO:0019252, GO:0046686, GO:0090406, GO:0016036, GO:0043085, GO:0005886
	Contig11004	peptide nitrate transporter	GO:0005215,GO:0006869,GO:0006891,GO:0010351,GO:0016558,GO:0015334,GO:0042936,GO:0042937,GO:0042938,GO:0042939,GO:0015197,GO:0015833
	Contig2979	uncharacterized protein	GO:0009694, GO:0019953, GO:0009753
	Contig2784	uncharacterized protein	GO:0003677,GO:0006355
	Contig10359	long chain acyl- synthetase 8	GO:0001676,GO:0004467,GO:0006633,GO:0006631
	Contig4791	uncharacterized protein	GO:0003674,GO:0008150
	Contig9284	transportin 1	GO:0000059,GO:0003674,GO:0008565,GO:0009933,GO:0009956,GO:0051170,GO:0009926,GO:0010305,GO:0006486,GO:0006487,GO:0009855,GO:0009965,GO:0010014,GO:0010073,GO:0052541,GO:0052546,GO:0009825,GO:0010540
	Contig12745	double clp-n motif-containing p-loop nucleoside triphosphate hydrolases superfamily protein	GO:0080167, GO:0007623
	Contig8032	early-responsive to dehydration stress protein	GO:0016020, GO:0009725, GO:0009416
----------------------	----------------------	-----------------------------------------------------------------------------------	--------------------------------------------------------------------------------------------------------------------------------
bol-miR169a	Contig11680	nuclear transcription factor y subunit a-1	GO:0003700,GO:0006355,GO:0009793,GO:0048510,GO:0009790,GO:0010262,GO:0048316,GO:0055046
	Contig1259	protein tify 10a	GO:0009753,GO:0009611,GO:0005515,GO:0006612,GO:0007165,GO:0009414,GO:0009620,GO:0009695,GO:0009723,GO:0009733,GO:0009738,GO:0009863,GO:0009867,GO:0010363,GO:0042538,GO:0043069
	Contig12774	prolyl oligopeptidase family protein	GO:0006508,GO:0008236
	Contig1514	protein tify 10a	GO:0009908, GO:0031348, GO:0009611, GO:0009605, GO:0005515, GO:0009867, GO:0009862, GO:0009414, GO:0010363, GO:0010200, GO:0006612, GO:0050832, GO:0042742, GO:0043069, GO:0042538, GO:0000165, GO:0009555, GO:0009695, GO:0009409, GO:0009738, GO:0030968, GO:0005634, GO:0009723, GO:0009733
	Contig12426	probable peptide nitrate transporter	GO:0005215,GO:0006857
	Contig2784	uncharacterized protein	GO:0003677,GO:0006355
	Contig10339	60s ribosomal protein l30-1	GO:0004674,GO:0005524,GO:0006468,GO:0007169,GO:0016301,GO:0003735,GO:0006412,GO:0009620,GO:0009664,GO:0010075,GO:0042545
	Contig4791	uncharacterized protein	GO:0003674,GO:0008150
	Contig1482	1-phosphatidylinositol phosphodiesterase-related protein	GO:0005829, GO:0004629, GO:0035556, GO:0006629
	Contig12339	5-enolpyruvylshikimate-3-phosphate synthase	GO:0003866, GO:0009423, GO:0009073, GO:0009570, GO:0005829, GO:0018920
	Contig10398	polyprenol reductase 2	GO:0003865
	Contig1120	cytochrome family subfamily polypeptide 1	GO:0019825
	Contig1313	plant invertase pectin methylesterase inhibitor domain-containing protein	GO:0046910,GO:0009641
	Contig470	hyaluronan mrna binding family protein	GO:0009220, GO:0006164, GO:0005777, GO:0005886, GO:0005634, GO:0005829
	Contig7702	40s ribosomal protein s15a-1	GO:0001510, GO:0006412, GO:0005618, GO:0005739, GO:0009506, GO:0003735, GO:0022627, GO:0042545, GO:0005774, GO:0009664, GO:0005794, GO:0005886
	Contig5028	uncharacterized protein	GO:0003674
	Contig11583	protein kinase	GO:0006865, GO:0031348, GO:0006995, GO:0009697, GO:0010363, GO:0002679, GO:0010200, GO:0009617, GO:0004713, GO:0006612, GO:0050832, GO:0009507, GO:0043069, GO:0005730, GO:0046777, GO:0004674, GO:0052033, GO:0009863, GO:0005886, GO:0005524, GO:0009627
	Contig1661	heat shock protein	GO:0005774, GO:0006810, GO:0009941, GO:0006457, GO:0009414, GO:0009793, GO:0010157, GO:0009651, GO:0005829, GO:0048509, GO:0009570, GO:0051082, GO:0009658, GO:0009408, GO:0009704, GO:0005524, GO:0048481, GO:0005739
----------------------	----------------------	-----------------------------------------------------------------------------------	--------------------------------------------------------------------------------------------------------------------------------
bol-miR169b	Contig11680	nuclear transcription factor y subunit a-1	GO:0003700,GO:0006355,GO:0009793,GO:0048510,GO:0009790,GO:0010262,GO:0048316,GO:0055046
	Contig1259	protein tify 10a	GO:0009753,GO:0009611,GO:0005515,GO:0006612,GO:0007165,GO:0009414,GO:0009620,GO:0009695,GO:0009723,GO:0009733,GO:0009738,GO:0009863,GO:0009867,GO:0010363,GO:0042538,GO:0043069
	Contig12774	prolyl oligopeptidase family protein	GO:0006508,GO:0008236
	Contig1514	protein tify 10a	GO:0009908, GO:0031348, GO:0009611, GO:0009605, GO:0005515, GO:0009867, GO:0009862, GO:0009414, GO:0010363, GO:0010200, GO:0006612, GO:0050832, GO:0042742, GO:0043069, GO:0042538, GO:0000165, GO:0009555, GO:0009695, GO:0009409, GO:0009738, GO:0030968, GO:0005634, GO:0009723, GO:0009733
	Contig12426	probable peptide nitrate transporter	GO:0005215,GO:0006857
	Contig2784	uncharacterized protein	GO:0003677,GO:0006355
	Contig10339	60s ribosomal protein l30-1	GO:0004674,GO:0005524,GO:0006468,GO:0007169,GO:0016301,GO:0003735,GO:0006412,GO:0009620,GO:0009664,GO:0010075,GO:0042545
	Contig4791	uncharacterized protein	GO:0003674,GO:0008150
	Contig1482	1-phosphatidylinositol phosphodiesterase-related protein	GO:0005829, GO:0004629, GO:0035556, GO:0006629
	Contig12339	5-enolpyruvylshikimate-3-phosphate synthase	GO:0003866, GO:0009423, GO:0009073, GO:0009570, GO:0005829, GO:0018920
	Contig10398	polyprenol reductase 2	GO:0003865
	Contig1120	cytochrome family subfamily polypeptide 1	GO:0019825
	Contig1313	plant invertase pectin methylesterase inhibitor domain-containing protein	GO:0046910,GO:0009641
	Contig470	hyaluronan mrna binding family protein	GO:0009220, GO:0006164, GO:0005777, GO:0005886, GO:0005634, GO:0005829
	Contig7702	40s ribosomal protein s15a-1	GO:0001510, GO:0006412, GO:0005618, GO:0005739, GO:0009506, GO:0003735, GO:0022627, GO:0042545, GO:0005774, GO:0009664, GO:0005794, GO:0005886
	Contig5028	uncharacterized protein	GO:0003674
	Contig11583	protein kinase	GO:0006865, GO:0031348, GO:0006995, GO:0009697, GO:0010363, GO:0002679, GO:0010200, GO:0009617, GO:0004713, GO:0006612, GO:0050832, GO:0009507, GO:0043069, GO:0005730, GO:0046777, GO:0004674, GO:0052033, GO:0009863, GO:0005886, GO:0005524, GO:0009627
	Contig1661	heat shock protein	GO:0005774, GO:0006810, GO:0009941, GO:0006457, GO:0009414, GO:0009793, GO:0010157, GO:0009651, GO:0005829, GO:0048509, GO:0009570, GO:0051082, GO:0009658, GO:0009408, GO:0009704, GO:0005524, GO:0048481, GO:0005739
----------------------	----------------------	-----------------------------------------------------------------------------------	--------------------------------------------------------------------------------------------------------------------------------
bol-miR169c	196123663	cell division protein homolog 2-1	GO:0005198,GO:0009637,GO:0009902,GO:0005515,GO:0042802,GO:0043621,GO:0043572,GO:0009658,GO:0003924,GO:0009220,GO:0010020
	Contig6972	hsp40 cysteine-rich domain-containing protein	GO:0031072, GO:0006098, GO:0009773, GO:0006364, GO:0019288, GO:0009657, GO:0010207, GO:0051082, GO:0009507
	Contig1169	2-oxoglutarate and fe -dependent oxygenase-like protein	GO:0009506, GO:0055114, GO:0016706
	Contig3832	tcp-1 cpn60 chaperonin family protein	GO:0005524, GO:0009570, GO:0042026, GO:0016020, GO:0005829, GO:0005739
	Contig1259	protein tify 10a	GO:0009753,GO:0009611,GO:0005515,GO:0006612,GO:0007165,GO:0009414,GO:0009620,GO:0009695,GO:0009723,GO:0009733,GO:0009738,GO:0009863,GO:0009867,GO:0010363,GO:0042538,GO:0043069
	Contig4402	aaa-type atpase family protein	GO:0048767, GO:0042744, GO:0043481, GO:0006486, GO:0009965, GO:0060968, GO:0009825, GO:0008540, GO:0043090, GO:0009853, GO:0051510, GO:0007010, GO:0010155, GO:0009407, GO:0031977, GO:0019761, GO:0051301, GO:0009846, GO:0048232, GO:0006098, GO:0048829, GO:0006096, GO:0090351, GO:0009651, GO:0006364, GO:0009506, GO:0010304, GO:0010817, GO:0022626, GO:0009735, GO:0009941, GO:0009524, GO:0042742, GO:…
	Contig10246	phytochelatin synthase 1	GO:0046938,GO:0016756,GO:0006955,GO:0008219,GO:0009626,GO:0010337,GO:0046685,GO:0046686,GO:0009809,GO:0042344,GO:0042742,GO:0052544,GO:0015446,GO:0015700,GO:0071992,GO:0000165,GO:0002679,GO:0006612,GO:0006635,GO:0006944,GO:0009409,GO:0009595,GO:0009627,GO:0009697,GO:0009814,GO:0009862,GO:0009867,GO:0010200,GO:0010310,GO:0010363,GO:0019684,GO:0031348,GO:0034976,GO:0043069,GO:0043900,GO:0046482,GO:…
	Contig8674	small subunit ribosomal protein s1	GO:0003723, GO:0009902, GO:0006098, GO:0009773, GO:0006364, GO:0019288, GO:0015995, GO:0010027, GO:0009579, GO:0009570, GO:0016020
	Contig7285	phototropin 2	GO:0048767, GO:0009734, GO:0009986, GO:0004713, GO:0004674, GO:0048825, GO:0009827, GO:0006346, GO:0043481, GO:0010382, GO:0000911, GO:0048439, GO:0010051, GO:0009882, GO:0010114, GO:0048766, GO:0010155, GO:0019761, GO:0009925, GO:0032880, GO:0048443, GO:0043085, GO:0016246, GO:0010119, GO:0048527, GO:0006364, GO:0009644, GO:0010027, GO:0019252, GO:0009898, GO:0010014, GO:0009744, GO:0000023, GO:…
	Contig8931	rossmann-fold nad -binding domain-containing protein	GO:0016491
	Contig7225	mitochondrial import inner membrane translocase subunit tim22-3	GO:0015450, GO:0009941, GO:0007623, GO:0005744, GO:0015031
	Contig5745	dna-binding storekeeper transcriptional regulator	GO:0006355
	Contig5366	transmembrane amino acid transporter family protein	GO:0009750, GO:0015804, GO:0006833, GO:0006862, GO:0015837, GO:0015399, GO:0006944, GO:0010363, GO:0030003, GO:0015802, GO:0009651, GO:0009624, GO:0006612, GO:0015827, GO:0043069, GO:0043090, GO:0015696, GO:0005622, GO:0015810, GO:0070838, GO:0006888, GO:0015175, GO:0009963, GO:0015172, GO:0005887, GO:0043269
	Contig10822	dopa dioxygenase extradiol-like protein	GO:0006725,GO:0016491
	Contig13147	uncharacterized protein	GO:0003674,GO:0007623
	Contig2784	uncharacterized protein	GO:0003677,GO:0006355
----------------------	----------------------	-----------------------------------------------------------------------------------	--------------------------------------------------------------------------------------------------------------------------------
bol-miR169d	Contig11680	nuclear transcription factor y subunit a-1	GO:0003700,GO:0006355,GO:0009793,GO:0048510,GO:0009790,GO:0010262,GO:0048316,GO:0055046
	Contig12774	prolyl oligopeptidase family protein	GO:0006508,GO:0008236
	Contig1514	protein tify 10a	GO:0009908, GO:0031348, GO:0009611, GO:0009605, GO:0005515, GO:0009867, GO:0009862, GO:0009414, GO:0010363, GO:0010200, GO:0006612, GO:0050832, GO:0042742, GO:0043069, GO:0042538, GO:0000165, GO:0009555, GO:0009695, GO:0009409, GO:0009738, GO:0030968, GO:0005634, GO:0009723, GO:0009733
	Contig2784	uncharacterized protein	GO:0003677,GO:0006355
	Contig12426	probable peptide nitrate transporter	GO:0005215,GO:0006857
	Contig10339	60s ribosomal protein l30-1	GO:0004674,GO:0005524,GO:0006468,GO:0007169,GO:0016301,GO:0003735,GO:0006412,GO:0009620,GO:0009664,GO:0010075,GO:0042545
	Contig4791	uncharacterized protein	GO:0003674,GO:0008150
	Contig1482	1-phosphatidylinositol phosphodiesterase-related protein	GO:0005829, GO:0004629, GO:0035556, GO:0006629
	Contig12339	5-enolpyruvylshikimate-3-phosphate synthase	GO:0003866, GO:0009423, GO:0009073, GO:0009570, GO:0005829, GO:0018920
	Contig10398	polyprenol reductase 2	GO:0003865
	Contig1120	cytochrome family subfamily polypeptide 1	GO:0019825
	Contig1313	plant invertase pectin methylesterase inhibitor domain-containing protein	GO:0046910,GO:0009641
	Contig7702	40s ribosomal protein s15a-1	GO:0001510, GO:0006412, GO:0005618, GO:0005739, GO:0009506, GO:0003735, GO:0022627, GO:0042545, GO:0005774, GO:0009664, GO:0005794, GO:0005886
	Contig470	hyaluronan mrna binding family protein	GO:0009220, GO:0006164, GO:0005777, GO:0005886, GO:0005634, GO:0005829
	Contig11583	protein kinase	GO:0006865, GO:0031348, GO:0006995, GO:0009697, GO:0010363, GO:0002679, GO:0010200, GO:0009617, GO:0004713, GO:0006612, GO:0050832, GO:0009507, GO:0043069, GO:0005730, GO:0046777, GO:0004674, GO:0052033, GO:0009863, GO:0005886, GO:0005524, GO:0009627
	Contig5028	uncharacterized protein	GO:0003674
	Contig1661	heat shock protein	GO:0005774, GO:0006810, GO:0009941, GO:0006457, GO:0009414, GO:0009793, GO:0010157, GO:0009651, GO:0005829, GO:0048509, GO:0009570, GO:0051082, GO:0009658, GO:0009408, GO:0009704, GO:0005524, GO:0048481, GO:0005739
----------------------	----------------------	-----------------------------------------------------------------------------------	--------------------------------------------------------------------------------------------------------------------------------
bol-miR169e	Contig11680	nuclear transcription factor y subunit a-1	GO:0003700,GO:0006355,GO:0009793,GO:0048510,GO:0009790,GO:0010262,GO:0048316,GO:0055046
	Contig12774	prolyl oligopeptidase family protein	GO:0006508,GO:0008236
	Contig1514	protein tify 10a	GO:0009908, GO:0031348, GO:0009611, GO:0009605, GO:0005515, GO:0009867, GO:0009862, GO:0009414, GO:0010363, GO:0010200, GO:0006612, GO:0050832, GO:0042742, GO:0043069, GO:0042538, GO:0000165, GO:0009555, GO:0009695, GO:0009409, GO:0009738, GO:0030968, GO:0005634, GO:0009723, GO:0009733
	Contig12426	probable peptide nitrate transporter	GO:0005215,GO:0006857
	Contig2784	uncharacterized protein	GO:0003677,GO:0006355
	Contig10339	60s ribosomal protein l30-1	GO:0004674,GO:0005524,GO:0006468,GO:0007169,GO:0016301,GO:0003735,GO:0006412,GO:0009620,GO:0009664,GO:0010075,GO:0042545
	Contig4791	uncharacterized protein	GO:0003674,GO:0008150
	Contig1482	1-phosphatidylinositol phosphodiesterase-related protein	GO:0005829, GO:0004629, GO:0035556, GO:0006629
	Contig12339	5-enolpyruvylshikimate-3-phosphate synthase	GO:0003866, GO:0009423, GO:0009073, GO:0009570, GO:0005829, GO:0018920
	Contig10398	polyprenol reductase 2	GO:0003865
	Contig1120	cytochrome family subfamily polypeptide 1	GO:0019825
	Contig470	hyaluronan mrna binding family protein	GO:0009220, GO:0006164, GO:0005777, GO:0005886, GO:0005634, GO:0005829
	Contig1313	plant invertase pectin methylesterase inhibitor domain-containing protein	GO:0046910,GO:0009641
	Contig7702	40s ribosomal protein s15a-1	GO:0001510, GO:0006412, GO:0005618, GO:0005739, GO:0009506, GO:0003735, GO:0022627, GO:0042545, GO:0005774, GO:0009664, GO:0005794, GO:0005886
	Contig5028	uncharacterized protein	GO:0003674
	Contig11583	protein kinase	GO:0006865, GO:0031348, GO:0006995, GO:0009697, GO:0010363, GO:0002679, GO:0010200, GO:0009617, GO:0004713, GO:0006612, GO:0050832, GO:0009507, GO:0043069, GO:0005730, GO:0046777, GO:0004674, GO:0052033, GO:0009863, GO:0005886, GO:0005524, GO:0009627
	Contig1661	heat shock protein	GO:0005774, GO:0006810, GO:0009941, GO:0006457, GO:0009414, GO:0009793, GO:0010157, GO:0009651, GO:0005829, GO:0048509, GO:0009570, GO:0051082, GO:0009658, GO:0009408, GO:0009704, GO:0005524, GO:0048481, GO:0005739
----------------------	----------------------	-----------------------------------------------------------------------------------	--------------------------------------------------------------------------------------------------------------------------------
bol-miR169f	Contig2125	mei2-like 2 protein	GO:0003723,GO:0045836,GO:0045927,GO:0006635,GO:0016558
	Contig2922	plastid transcriptionally active 6	GO:0003674,GO:0042793,GO:0045893,GO:0006364,GO:0006417,GO:0009657,GO:0009902,GO:0009965,GO:0010027,GO:0010207,GO:0030154,GO:0034660,GO:0035304
	Contig6570	cytochrome family subfamily polypeptide 1	GO:0019825
	Contig6353	copper-transporting atpase hma5	GO:0015662,GO:0010273,GO:0046688,GO:0010043
	Contig7249	e3 ubiquitin-protein ligase ari15	GO:0009987, GO:0050789, GO:0008270
	Contig1259	protein tify 10a	GO:0009753,GO:0009611,GO:0005515,GO:0006612,GO:0007165,GO:0009414,GO:0009620,GO:0009695,GO:0009723,GO:0009733,GO:0009738,GO:0009863,GO:0009867,GO:0010363,GO:0042538,GO:0043069
	Contig5448	cp12 domain-containing protein 1	GO:0003674,GO:0009744,GO:0080153,GO:0006007
	Contig3766	zinc-binding alcohol dehydrogenase family protein	GO:0008270
	28192987	protein phosphatase 2c 49	GO:0009934, GO:0009536, GO:0019901, GO:0010033, GO:0016310, GO:0042742, GO:0008287, GO:0006396, GO:0022402, GO:0007165, GO:0009628, GO:0006470, GO:0005886, GO:0004722
	Contig407	rna-binding protein nob1	GO:0006606,GO:0000469,GO:0004521,GO:0006364,GO:0009553,GO:0009555
	Contig8201	zinc knuckle (cchc-type) family protein	GO:0003676,GO:0006355,GO:0040007
	Contig9085	ethylene-responsive transcription factor 2	GO:0006865, GO:0009611, GO:0006457, GO:0005515, GO:0042542, GO:0009414, GO:0046482, GO:0010260, GO:0009864, GO:0009693, GO:0002679, GO:0009612, GO:0009873, GO:0010200, GO:0009651, GO:0009407, GO:0048825, GO:0050832, GO:0009507, GO:0005730, GO:0009751, GO:0071497, GO:0010583, GO:0003677, GO:0009644, GO:0009408, GO:0003700, GO:0048366, GO:0009737, GO:0045893, GO:0042991, GO:0035556
----------------------	----------------------	-----------------------------------------------------------------------------------	--------------------------------------------------------------------------------------------------------------------------------
bol-miR169g	Contig11680	nuclear transcription factor y subunit a-1	GO:0003700,GO:0006355,GO:0009793,GO:0048510,GO:0009790,GO:0010262,GO:0048316,GO:0055046
	Contig1259	protein tify 10a	GO:0009753,GO:0009611,GO:0005515,GO:0006612,GO:0007165,GO:0009414,GO:0009620,GO:0009695,GO:0009723,GO:0009733,GO:0009738,GO:0009863,GO:0009867,GO:0010363,GO:0042538,GO:0043069
	Contig12774	prolyl oligopeptidase family protein	GO:0006508,GO:0008236
	Contig1514	protein tify 10a	GO:0009908, GO:0031348, GO:0009611, GO:0009605, GO:0005515, GO:0009867, GO:0009862, GO:0009414, GO:0010363, GO:0010200, GO:0006612, GO:0050832, GO:0042742, GO:0043069, GO:0042538, GO:0000165, GO:0009555, GO:0009695, GO:0009409, GO:0009738, GO:0030968, GO:0005634, GO:0009723, GO:0009733
	Contig2784	uncharacterized protein	GO:0003677,GO:0006355
	Contig12426	probable peptide nitrate transporter	GO:0005215,GO:0006857
	Contig10339	60s ribosomal protein l30-1	GO:0004674,GO:0005524,GO:0006468,GO:0007169,GO:0016301,GO:0003735,GO:0006412,GO:0009620,GO:0009664,GO:0010075,GO:0042545
	Contig4791	uncharacterized protein	GO:0003674,GO:0008150
	Contig1482	1-phosphatidylinositol phosphodiesterase-related protein	GO:0005829, GO:0004629, GO:0035556, GO:0006629
	Contig12339	5-enolpyruvylshikimate-3-phosphate synthase	GO:0003866, GO:0009423, GO:0009073, GO:0009570, GO:0005829, GO:0018920
	Contig10398	polyprenol reductase 2	GO:0003865
	Contig1120	cytochrome family subfamily polypeptide 1	GO:0019825
	Contig1313	plant invertase pectin methylesterase inhibitor domain-containing protein	GO:0046910,GO:0009641
	Contig7702	40s ribosomal protein s15a-1	GO:0001510, GO:0006412, GO:0005618, GO:0005739, GO:0009506, GO:0003735, GO:0022627, GO:0042545, GO:0005774, GO:0009664, GO:0005794, GO:0005886
	Contig470	hyaluronan mrna binding family protein	GO:0009220, GO:0006164, GO:0005777, GO:0005886, GO:0005634, GO:0005829
	Contig11583	protein kinase	GO:0006865, GO:0031348, GO:0006995, GO:0009697, GO:0010363, GO:0002679, GO:0010200, GO:0009617, GO:0004713, GO:0006612, GO:0050832, GO:0009507, GO:0043069, GO:0005730, GO:0046777, GO:0004674, GO:0052033, GO:0009863, GO:0005886, GO:0005524, GO:0009627
	Contig5028	uncharacterized protein	GO:0003674
	Contig1661	heat shock protein	GO:0005774, GO:0006810, GO:0009941, GO:0006457, GO:0009414, GO:0009793, GO:0010157, GO:0009651, GO:0005829, GO:0048509, GO:0009570, GO:0051082, GO:0009658, GO:0009408, GO:0009704, GO:0005524, GO:0048481, GO:0005739
----------------------	----------------------	-----------------------------------------------------------------------------------	--------------------------------------------------------------------------------------------------------------------------------
bol-miR169g*	Contig2125	mei2-like 2 protein	GO:0003723,GO:0045836,GO:0045927,GO:0006635,GO:0016558
	Contig2922	plastid transcriptionally active 6	GO:0003674,GO:0042793,GO:0045893,GO:0006364,GO:0006417,GO:0009657,GO:0009902,GO:0009965,GO:0010027,GO:0010207,GO:0030154,GO:0034660,GO:0035304
	Contig6570	cytochrome family subfamily polypeptide 1	GO:0019825
	Contig6353	copper-transporting atpase hma5	GO:0015662,GO:0010273,GO:0046688,GO:0010043
	Contig7249	e3 ubiquitin-protein ligase ari15	GO:0009987, GO:0050789, GO:0008270
	Contig1259	protein tify 10a	GO:0009753,GO:0009611,GO:0005515,GO:0006612,GO:0007165,GO:0009414,GO:0009620,GO:0009695,GO:0009723,GO:0009733,GO:0009738,GO:0009863,GO:0009867,GO:0010363,GO:0042538,GO:0043069
	Contig5448	cp12 domain-containing protein 1	GO:0003674,GO:0009744,GO:0080153,GO:0006007
	Contig3766	putative quinone-oxidoreductase-like protein	GO:0008270
	28192987	protein phosphatase 2c 49	GO:0009934, GO:0009536, GO:0019901, GO:0010033, GO:0016310, GO:0042742, GO:0008287, GO:0006396, GO:0022402, GO:0007165, GO:0009628, GO:0006470, GO:0005886, GO:0004722
	Contig407	rna-binding protein nob1	GO:0006606,GO:0000469,GO:0004521,GO:0006364,GO:0009553,GO:0009555
	Contig8201	zinc knuckle (cchc-type) family protein	GO:0003676,GO:0006355,GO:0040007
	Contig9085	ethylene-responsive transcription factor 2	GO:0006865, GO:0009611, GO:0006457, GO:0005515, GO:0042542, GO:0009414, GO:0046482, GO:0010260, GO:0009864, GO:0009693, GO:0002679, GO:0009612, GO:0009873, GO:0010200, GO:0009651, GO:0009407, GO:0048825, GO:0050832, GO:0009507, GO:0005730, GO:0009751, GO:0071497, GO:0010583, GO:0003677, GO:0009644, GO:0009408, GO:0003700, GO:0048366, GO:0009737, GO:0045893, GO:0042991, GO:0035556
----------------------	----------------------	-----------------------------------------------------------------------------------	--------------------------------------------------------------------------------------------------------------------------------
bol-miR169h	Contig6570	cytochrome family subfamily polypeptide 1	GO:0019825
	Contig2125	mei2-like 2 protein	GO:0003723,GO:0045836,GO:0045927,GO:0006635,GO:0016558
	Contig2922	plastid transcriptionally active 6	GO:0003674,GO:0042793,GO:0045893,GO:0006364,GO:0006417,GO:0009657,GO:0009902,GO:0009965,GO:0010027,GO:0010207,GO:0030154,GO:0034660,GO:0035304
	Contig7249	e3 ubiquitin-protein ligase ari15	GO:0009987, GO:0050789, GO:0008270
	Contig1259	protein tify 10a	GO:0009753,GO:0009611,GO:0005515,GO:0006612,GO:0007165,GO:0009414,GO:0009620,GO:0009695,GO:0009723,GO:0009733,GO:0009738,GO:0009863,GO:0009867,GO:0010363,GO:0042538,GO:0043069
	Contig5448	cp12 domain-containing protein 1	GO:0003674,GO:0009744,GO:0080153,GO:0006007
	Contig9931	sugar transport protein 3	GO:0006457, GO:0042542, GO:0008506, GO:0005358, GO:0009825, GO:0005773, GO:0015706, GO:0006863, GO:0043090, GO:0015166, GO:0034976, GO:0009644, GO:0005354, GO:0010167, GO:0009408, GO:0009506, GO:0031347, GO:0009735, GO:0015770, GO:0005887, GO:0005634, GO:0034219, GO:0009627
	Contig407	rna-binding protein nob1	GO:0006606,GO:0000469,GO:0004521,GO:0006364,GO:0009553,GO:0009555
	Contig8201	zinc knuckle (cchc-type) family protein	GO:0003676,GO:0006355,GO:0040007
	Contig6353	copper-transporting atpase hma5	GO:0015662,GO:0010273,GO:0046688,GO:0010043
	Contig9085	ethylene-responsive transcription factor 2	GO:0006865, GO:0009611, GO:0006457, GO:0005515, GO:0042542, GO:0009414, GO:0046482, GO:0010260, GO:0009864, GO:0009693, GO:0002679, GO:0009612, GO:0009873, GO:0010200, GO:0009651, GO:0009407, GO:0048825, GO:0050832, GO:0009507, GO:0005730, GO:0009751, GO:0071497, GO:0010583, GO:0003677, GO:0009644, GO:0009408, GO:0003700, GO:0048366, GO:0009737, GO:0045893, GO:0042991, GO:0035556
	Contig6464	serine palmitoyltransferase	GO:0030170, GO:0046686, GO:0030148, GO:0005515, GO:0016049, GO:0004758, GO:0043067, GO:0005783
----------------------	----------------------	-----------------------------------------------------------------------------------	--------------------------------------------------------------------------------------------------------------------------------
bol-miR169i	Contig10682	toprim domain-containing protein	GO:0003896,GO:0004003
	Contig5826	sec14p-like phosphatidylinositol transfer family protein	GO:0044464, GO:0008526, GO:0006810, GO:0009908
	Contig5032	copper amine oxidase	GO:0048038, GO:0005507, GO:0008131, GO:0055114, GO:0004031, GO:0009738, GO:0009308, GO:0006809
	Contig2958	mac perforin domain-containing protein	GO:0015700, GO:0031348, GO:0009595, GO:0006984, GO:0009867, GO:0009697, GO:0006862, GO:0009862, GO:0006944, GO:0010363, GO:0010310, GO:0002679, GO:0042344, GO:0071216, GO:0010200, GO:0015802, GO:0009651, GO:0071992, GO:0046938, GO:0052544, GO:0009809, GO:0043900, GO:0006612, GO:0046685, GO:0050832, GO:0042742, GO:0043069, GO:0005829, GO:0002831, GO:0043090, GO:0010337, GO:0015446, GO:0015696, GO:…
	Contig5015	c2h2 type zinc finger protein	GO:0003676,GO:0008270,GO:0003700,GO:0006355
	Contig789	gdsl esterase lipase	GO:0006629, GO:0016556, GO:0010103, GO:0009751, GO:0042538, GO:0004091, GO:0010226, GO:0009507, GO:0005634, GO:0048046
	Contig8921	at hook motif dna-binding family protein	GO:0003677, GO:0005634, GO:0005829, GO:0006355
	Contig9092	otubain-like histone deubiquitinase 1	GO:0008234,GO:0003682,GO:0016578,GO:0031491,GO:0042393,GO:0045892,GO:0007346,GO:0009630
	Contig1797	remorin family protein	GO:0005773, GO:0048765, GO:0003677, GO:0009506, GO:0005886, GO:0005515, GO:0042546
	Contig1821	monothiol glutaredoxin-s12	GO:0009744, GO:0019243, GO:0009409, GO:0008794, GO:0009570, GO:0009749
	Contig3304	nodulin 21 -like transporter family protein	GO:0003674,GO:0008150
	Contig988	vq motif-containing protein	GO:0003674,GO:0008150
	Contig7603	leucine-rich repeat family protein	GO:0071944, GO:0080090, GO:0016020, GO:0009617, GO:0071310, GO:0010051, GO:0007169, GO:0006468, GO:0004674, GO:0031347, GO:0009725, GO:0045087, GO:0005524, GO:0048443, GO:0031326
	Contig4257	strubbelig-receptor family 7 protein	GO:0009611, GO:0009755, GO:0004672, GO:0009791, GO:0009753, GO:0042742, GO:0006796, GO:0048513, GO:0005829, GO:0042277, GO:0006464, GO:0005886, GO:0045087, GO:0005634, GO:0009723, GO:0035556
	Contig1580	ras-related protein rab-18	GO:0003674,GO:0005525,GO:0009737,GO:0009631,GO:0009961,GO:0009414
	Contig4703	fasciclin-like arabinogalactan protein 7	GO:0007389,GO:0008361,GO:0009664,GO:0009832,GO:0009926,GO:0010015,GO:0040007
	Contig7240	protein maternal effect embryo arrest 11	GO:0009793,GO:0005515
	Contig3650	40s ribosomal protein s16-3	GO:0005730, GO:0005794, GO:0003735, GO:0009506, GO:0005618, GO:0022627, GO:0009507, GO:0016020, GO:0006412
----------------------	----------------------	-----------------------------------------------------------------------------------	--------------------------------------------------------------------------------------------------------------------------------
bol-miR169j	Contig11680	nuclear transcription factor y subunit a-1	GO:0003700,GO:0006355,GO:0009793,GO:0048510,GO:0009790,GO:0010262,GO:0048316,GO:0055046
	Contig1259	protein tify 10a	GO:0009753,GO:0009611,GO:0005515,GO:0006612,GO:0007165,GO:0009414,GO:0009620,GO:0009695,GO:0009723,GO:0009733,GO:0009738,GO:0009863,GO:0009867,GO:0010363,GO:0042538,GO:0043069
	Contig12774	prolyl oligopeptidase family protein	GO:0006508,GO:0008236
	Contig1514	protein tify 10a	GO:0009908, GO:0031348, GO:0009611, GO:0009605, GO:0005515, GO:0009867, GO:0009862, GO:0009414, GO:0010363, GO:0010200, GO:0006612, GO:0050832, GO:0042742, GO:0043069, GO:0042538, GO:0000165, GO:0009555, GO:0009695, GO:0009409, GO:0009738, GO:0030968, GO:0005634, GO:0009723, GO:0009733
	Contig12426	probable peptide nitrate transporter	GO:0005215,GO:0006857
	Contig2784	uncharacterized protein	GO:0003677,GO:0006355
	Contig10339	60s ribosomal protein l30-1	GO:0004674,GO:0005524,GO:0006468,GO:0007169,GO:0016301,GO:0003735,GO:0006412,GO:0009620,GO:0009664,GO:0010075,GO:0042545
	Contig4791	uncharacterized protein	GO:0003674,GO:0008150
	Contig1482	1-phosphatidylinositol phosphodiesterase-related protein	GO:0005829, GO:0004629, GO:0035556, GO:0006629
	Contig12339	5-enolpyruvylshikimate-3-phosphate synthase	GO:0003866, GO:0009423, GO:0009073, GO:0009570, GO:0005829, GO:0018920
	Contig10398	polyprenol reductase 2	GO:0003865
	Contig1120	cytochrome family subfamily polypeptide 1	GO:0019825
	Contig470	hyaluronan mrna binding family protein	GO:0009220, GO:0006164, GO:0005777, GO:0005886, GO:0005634, GO:0005829
	Contig1313	plant invertase pectin methylesterase inhibitor domain-containing protein	GO:0046910,GO:0009641
	Contig7702	40s ribosomal protein s15a-1	GO:0001510, GO:0006412, GO:0005618, GO:0005739, GO:0009506, GO:0003735, GO:0022627, GO:0042545, GO:0005774, GO:0009664, GO:0005794, GO:0005886
	Contig5028	uncharacterized protein	GO:0003674
	Contig11583	protein kinase	GO:0006865, GO:0031348, GO:0006995, GO:0009697, GO:0010363, GO:0002679, GO:0010200, GO:0009617, GO:0004713, GO:0006612, GO:0050832, GO:0009507, GO:0043069, GO:0005730, GO:0046777, GO:0004674, GO:0052033, GO:0009863, GO:0005886, GO:0005524, GO:0009627
	Contig1661	heat shock protein	GO:0005774, GO:0006810, GO:0009941, GO:0006457, GO:0009414, GO:0009793, GO:0010157, GO:0009651, GO:0005829, GO:0048509, GO:0009570, GO:0051082, GO:0009658, GO:0009408, GO:0009704, GO:0005524, GO:0048481, GO:0005739
----------------------	----------------------	-----------------------------------------------------------------------------------	--------------------------------------------------------------------------------------------------------------------------------
bol-miR169j*	Contig9318	dual specificity protein phosphatase phs1	GO:0000188,GO:0003674,GO:0004645,GO:0006470,GO:0008138,GO:0008270,GO:0016757,GO:0016787,GO:0033549,GO:0043405,GO:0009414,GO:0004721,GO:0043622,GO:0009737,GO:0010119,GO:0010468,GO:0009266,GO:0005515,GO:0007129,GO:0008703,GO:0009644,GO:0009658,GO:0046443,GO:0007243,GO:0009409,GO:0019252,GO:0042742,GO:0043407
	Contig604	lysine-ketoglutarate reductase saccharopine dehydrogenase bifunctional enzyme	GO:0009744, GO:0016491, GO:0016926, GO:0050665, GO:0009750, GO:0005829, GO:0010228, GO:0000166, GO:0055114, GO:0080167
	Contig375	plant invertase pectin methylesterase inhibitor domain-containing protein	GO:0046910
	Contig274	vesicle transport protein sec22	GO:0006457, GO:0009644, GO:0005794, GO:0034976, GO:0005886, GO:0016192, GO:0042542, GO:0016021, GO:0005783, GO:0009408, GO:0005215
	Contig2153	uncharacterized protein	GO:0003674,GO:0008150,GO:0000023,GO:0010103,GO:0016556,GO:0019252,GO:0043085
	Contig12773	leucine-rich repeat-containing protein	GO:0006952,GO:0007165
	Contig6569	pentatricopeptide repeat-containing protein	GO:0008150
	Contig8013	disease resistance-responsive (dirigent-like protein) family protein	GO:0009807, GO:0009627, GO:0034976
	Contig12763	aspartate-glutamate racemase-like protein	GO:0008152,GO:0016855
	Contig10428	2-oxoglutarate-dependent dioxygenase-like protein	GO:0010439, GO:0016126, GO:0009691, GO:0009407, GO:0015706, GO:0016706, GO:0005829, GO:0016757, GO:0010043, GO:0010583, GO:0015996, GO:0010167, GO:0000041, GO:0009506, GO:0055114, GO:0045893, GO:0009815
	Contig2105	mercaptopyruvate sulfurtransferase 1	GO:0004792,GO:0007568,GO:0016784,GO:0009793
	Contig12243	phototropic-responsive nph3 family protein	GO:0004871,GO:0009416
----------------------	----------------------	-----------------------------------------------------------------------------------	--------------------------------------------------------------------------------------------------------------------------------
bol-miR169k	Contig1482	1-phosphatidylinositol phosphodiesterase-related protein	GO:0005829, GO:0004629, GO:0035556, GO:0006629
	Contig12339	5-enolpyruvylshikimate-3-phosphate synthase	GO:0003866, GO:0009423, GO:0009073, GO:0009570, GO:0005829, GO:0018920
	Contig4057	phosphotyrosyl phosphatase activator family protein	GO:0019211
	Contig4668	exs (erd1 xpr1 syg1) domain protein	GO:0003674,GO:0008150
	Contig6451	sec23 sec24-like transport protein	GO:0006007, GO:0005829, GO:0016049, GO:0008270, GO:0009651, GO:0000902, GO:0006816, GO:0030127, GO:0007030, GO:0006888, GO:0005215, GO:0006886
	Contig998	tricyclene synthase	GO:0009611, GO:0004805, GO:0016099, GO:0010093, GO:0052578, GO:0009753, GO:0034768, GO:0006863, GO:0009625, GO:0080027, GO:0005829, GO:0016106, GO:0048507, GO:0003825, GO:0050551, GO:0000287, GO:0048440
	Contig10943	aspartyl protease family protein	GO:0034976, GO:0009628, GO:0070001, GO:0005622, GO:0009627, GO:0006508, GO:0010033, GO:0000165, GO:0048046
	23304679	agamous-like mads-box protein agl3	GO:0003700, GO:0009827, GO:0048442, GO:0043481, GO:0010413, GO:0010114, GO:0010155, GO:0007584, GO:0048481, GO:0010076, GO:0010093, GO:0048765, GO:0048443, GO:0048833, GO:0048441, GO:0006098, GO:0001708, GO:0033044, GO:0008134, GO:0009911, GO:0048527, GO:0045492, GO:0006364, GO:0009739, GO:0009644, GO:0010090, GO:0009556, GO:0009744, GO:0010077, GO:0000060, GO:0010218, GO:0010048, GO:0009637, GO:…
	23304681	agamous-like mads-box protein agl3	GO:0003700, GO:0009827, GO:0048442, GO:0043481, GO:0010413, GO:0010114, GO:0010155, GO:0007584, GO:0048481, GO:0010076, GO:0010093, GO:0048765, GO:0048443, GO:0048833, GO:0048441, GO:0006098, GO:0001708, GO:0033044, GO:0008134, GO:0009911, GO:0048527, GO:0045492, GO:0006364, GO:0009739, GO:0009644, GO:0010090, GO:0009556, GO:0009744, GO:0010077, GO:0000060, GO:0010218, GO:0010048, GO:0009637, GO:…
	Contig9506	regulatory protein npr1	GO:0008219,GO:0009617,GO:0009627,GO:0009862,GO:0009611,GO:0005515,GO:2000022,GO:2000031,GO:0009408,GO:0009625,GO:0031348,GO:0045893,GO:0050832,GO:0000165,GO:0002679,GO:0006355,GO:0006612,GO:0006944,GO:0007154,GO:0009409,GO:0009410,GO:0009595,GO:0009697,GO:0009738,GO:0009863,GO:0009867,GO:0010200,GO:0010310,GO:0010363,GO:0016045,GO:0030968,GO:0031347,GO:0035304,GO:0042742,GO:0043069,GO:0043900,GO:…
	Contig7863	protein suppressor of fri 4	GO:0003700,GO:0006355,GO:0009910,GO:0003677,GO:0005515,GO:0042803,GO:0046982
	Contig11340	photosystem i subunit g	GO:0009773, GO:0009941, GO:0050821, GO:0042550, GO:0030003, GO:0030093, GO:0070838, GO:0019344, GO:0009780
	Contig611	thiamin diphosphate-binding fold (thdp-binding) domain-containing protein	GO:0004739,GO:0008152
	Contig11622	strictosidine synthase family protein	GO:0009821,GO:0016844
	Contig9736	glutamate receptor	GO:0005217,GO:0006874,GO:0009416,GO:0030003
----------------------	----------------------	-----------------------------------------------------------------------------------	--------------------------------------------------------------------------------------------------------------------------------
bol-miR169k*	Contig10756	phosphorylase family protein	GO:0009611, GO:0009505
	Contig876	transmembrane amino acid transporter family protein	GO:0015171,GO:0006865
	Contig149	leucine-rich repeat protein kinase-like protein	GO:0006468, GO:0004674, GO:0010103, GO:0007169, GO:0005524, GO:0006486, GO:0048443, GO:0002237, GO:0005886
	Contig3382	serine threonine-protein phosphatase 5	GO:0009753, GO:0009414, GO:0051087, GO:0009610, GO:0009611, GO:0042538, GO:0009408, GO:0009733, GO:0004842, GO:0016567, GO:0000151, GO:0009738, GO:0009723
	Contig7840	carboxylate clamp-tetratricopeptide repeat protein	GO:0009753, GO:0009414, GO:0051087, GO:0009610, GO:0009611, GO:0042538, GO:0009408, GO:0009733, GO:0004842, GO:0016567, GO:0044446, GO:0000151, GO:0012505, GO:0009738, GO:0009723, GO:0005737, GO:0004721, GO:0005634
	Contig775	tubby-like f-box protein 3	GO:0005622, GO:0043090, GO:0010359, GO:0043687, GO:0008081, GO:0009555, GO:0005515, GO:0009682, GO:0003700, GO:0006888, GO:0009723, GO:0045893, GO:0005886
	Contig4496	ribosomal l28 family protein	GO:0003735
	Contig10739	gdsl esterase lipase	GO:0009750, GO:0010103, GO:0048046, GO:0000038, GO:0050525, GO:0006833, GO:0042631, GO:0005615, GO:0005618, GO:0009751, GO:0042538, GO:0042335, GO:0090406, GO:0009534, GO:0045893, GO:0004091, GO:0005634, GO:0010226
	Contig7232	mitochondrial substrate carrier family protein	GO:0055085, GO:0010117, GO:0005743, GO:0009941, GO:0042651, GO:0010206, GO:0005347
	Contig12065	mitochondrial substrate carrier family protein	GO:0005215,GO:0006810,GO:0009624
	Contig2306	ring u-box domain-containing protein	GO:0008270,GO:0006457,GO:0009408,GO:0009644,GO:0034976,GO:0042542
	Contig459	methyl-cpg-binding domain-containing protein	GO:0008150,GO:0008327
	Contig3659	nad -binding rossmann-fold superfamily protein	GO:0005488, GO:0032787, GO:0044255, GO:0009507
	Contig9299	geranylgeranyl diphosphate reductase	GO:0055114, GO:0019684, GO:0016628, GO:0015995, GO:0009941, GO:0005515, GO:0009535, GO:0019344, GO:0035304, GO:0045550
	Contig2180	e3 sumo-protein ligase siz1	GO:0009787, GO:0010286, GO:0016036, GO:0050826, GO:2000070, GO:0048589, GO:0005515, GO:0008270, GO:0009864, GO:0009910, GO:0019789, GO:0090352, GO:0010113, GO:0051301, GO:0010337, GO:0040008, GO:0003677, GO:0010247, GO:0016925, GO:0016049, GO:0005634
	Contig8360	tpr repeat-containing thioredoxin tdx	GO:0009408,GO:0009926,GO:0051726,GO:0072593,GO:0000280,GO:0007000
	Contig2282	aarf domain-containing protein kinase	GO:0016772, GO:0015996, GO:0000023, GO:0019252, GO:0010287, GO:0043085
	Contig6746	polynucleotidyl ribonuclease h-like superfamily protein	GO:0006499, GO:0004540, GO:0009611, GO:0009693, GO:0002679, GO:0009612, GO:0009873, GO:0010200, GO:0000902, GO:0007033, GO:0048573, GO:0042742, GO:0007030, GO:0003676, GO:0000165, GO:0048193, GO:0009814, GO:0009738, GO:0016049, GO:0009451, GO:0000289, GO:0005634, GO:0008408
----------------------	----------------------	-----------------------------------------------------------------------------------	--------------------------------------------------------------------------------------------------------------------------------
bol-miR169l	Contig11680	nuclear transcription factor y subunit a-1	GO:0003700,GO:0006355,GO:0009793,GO:0048510,GO:0009790,GO:0010262,GO:0048316,GO:0055046
	Contig12774	prolyl oligopeptidase family protein	GO:0006508,GO:0008236
	Contig1514	protein tify 10a	GO:0009908, GO:0031348, GO:0009611, GO:0009605, GO:0005515, GO:0009867, GO:0009862, GO:0009414, GO:0010363, GO:0010200, GO:0006612, GO:0050832, GO:0042742, GO:0043069, GO:0042538, GO:0000165, GO:0009555, GO:0009695, GO:0009409, GO:0009738, GO:0030968, GO:0005634, GO:0009723, GO:0009733
	Contig12426	probable peptide nitrate transporter	GO:0005215,GO:0006857
	Contig2784	uncharacterized protein	GO:0003677,GO:0006355
	Contig10339	60s ribosomal protein l30-1	GO:0004674,GO:0005524,GO:0006468,GO:0007169,GO:0016301,GO:0003735,GO:0006412,GO:0009620,GO:0009664,GO:0010075,GO:0042545
	Contig4791	uncharacterized protein	GO:0003674,GO:0008150
	Contig1482	1-phosphatidylinositol phosphodiesterase-related protein	GO:0005829, GO:0004629, GO:0035556, GO:0006629
	Contig12339	5-enolpyruvylshikimate-3-phosphate synthase	GO:0003866, GO:0009423, GO:0009073, GO:0009570, GO:0005829, GO:0018920
	Contig10398	polyprenol reductase 2	GO:0003865
	Contig12315	phosphatidylinositol 3- and 4-kinase-like protein	GO:0031348, GO:0006499, GO:0009611, GO:0009605, GO:0009867, GO:0009862, GO:0009414, GO:0043424, GO:0006944, GO:0010363, GO:0005773, GO:0002679, GO:0010200, GO:0006612, GO:0050832, GO:0043069, GO:0005777, GO:0005829, GO:0042538, GO:0000165, GO:0009409, GO:0009738, GO:0030968, GO:0004430, GO:0046854
	Contig1120	cytochrome family subfamily polypeptide 1	GO:0019825
	Contig470	hyaluronan mrna binding family protein	GO:0009220, GO:0006164, GO:0005777, GO:0005886, GO:0005634, GO:0005829
	Contig1313	plant invertase pectin methylesterase inhibitor domain-containing protein	GO:0046910,GO:0009641
	Contig7702	40s ribosomal protein s15a-1	GO:0001510, GO:0006412, GO:0005618, GO:0005739, GO:0009506, GO:0003735, GO:0022627, GO:0042545, GO:0005774, GO:0009664, GO:0005794, GO:0005886
	Contig5028	uncharacterized protein	GO:0003674
	Contig11583	protein kinase	GO:0006865, GO:0031348, GO:0006995, GO:0009697, GO:0010363, GO:0002679, GO:0010200, GO:0009617, GO:0004713, GO:0006612, GO:0050832, GO:0009507, GO:0043069, GO:0005730, GO:0046777, GO:0004674, GO:0052033, GO:0009863, GO:0005886, GO:0005524, GO:0009627
----------------------	----------------------	-----------------------------------------------------------------------------------	--------------------------------------------------------------------------------------------------------------------------------
bol-miR169m	Contig11680	nuclear transcription factor y subunit a-1	GO:0003700,GO:0006355,GO:0009793,GO:0048510,GO:0009790,GO:0010262,GO:0048316,GO:0055046
	Contig12774	prolyl oligopeptidase family protein	GO:0006508,GO:0008236
	Contig1514	protein tify 10a	GO:0009908, GO:0031348, GO:0009611, GO:0009605, GO:0005515, GO:0009867, GO:0009862, GO:0009414, GO:0010363, GO:0010200, GO:0006612, GO:0050832, GO:0042742, GO:0043069, GO:0042538, GO:0000165, GO:0009555, GO:0009695, GO:0009409, GO:0009738, GO:0030968, GO:0005634, GO:0009723, GO:0009733
	Contig12426	probable peptide nitrate transporter	GO:0005215,GO:0006857
	Contig2784	uncharacterized protein	GO:0003677,GO:0006355
	Contig10339	60s ribosomal protein l30-1	GO:0004674,GO:0005524,GO:0006468,GO:0007169,GO:0016301,GO:0003735,GO:0006412,GO:0009620,GO:0009664,GO:0010075,GO:0042545
	Contig4791	uncharacterized protein	GO:0003674,GO:0008150
	Contig1482	1-phosphatidylinositol phosphodiesterase-related protein	GO:0005829, GO:0004629, GO:0035556, GO:0006629
	Contig12339	5-enolpyruvylshikimate-3-phosphate synthase	GO:0003866, GO:0009423, GO:0009073, GO:0009570, GO:0005829, GO:0018920
	Contig10398	polyprenol reductase 2	GO:0003865
	Contig12315	phosphatidylinositol 3- and 4-kinase-like protein	GO:0031348, GO:0006499, GO:0009611, GO:0009605, GO:0009867, GO:0009862, GO:0009414, GO:0043424, GO:0006944, GO:0010363, GO:0005773, GO:0002679, GO:0010200, GO:0006612, GO:0050832, GO:0043069, GO:0005777, GO:0005829, GO:0042538, GO:0000165, GO:0009409, GO:0009738, GO:0030968, GO:0004430, GO:0046854
	Contig1120	cytochrome family subfamily polypeptide 1	GO:0019825
	Contig470	hyaluronan mrna binding family protein	GO:0009220, GO:0006164, GO:0005777, GO:0005886, GO:0005634, GO:0005829
	Contig1313	plant invertase pectin methylesterase inhibitor domain-containing protein	GO:0046910,GO:0009641
	Contig7702	40s ribosomal protein s15a-1	GO:0001510, GO:0006412, GO:0005618, GO:0005739, GO:0009506, GO:0003735, GO:0022627, GO:0042545, GO:0005774, GO:0009664, GO:0005794, GO:0005886
[truncated: 2,132 more rows]

## Sheet: Table S5
KEGG pathway	Target (Contig ID or GI)	Number of targeted contigs and CDSs	Targeted enzymes	Number of targeted enzymes	miRNAs participating in KEGG processing pathway	Number of miRNAs participating in KEGG pathway
Starch and sucrose metabolism	Contig12336, Contig4465, Contig690, Contig4447, Contig281, Contig4300, Contig9587, Contig3401, Contig10786, Contig4486, Contig368, Contig7981, Contig4481, Contig193, 18141292, Contig7606, Contig6724, Contig12718, Contig8306, Contig7338, Contig2842, Contig11515, 164498973, Contig1306, Contig9527, Contig9833, Contig12846, Contig5801, Contig9912, 18141290, Contig9722, Contig1858, Contig3512, Contig7…	54	muscle phosphorylase a and b, fructokinase (phosphorylating), 1,4-beta-xylosidase, 1-naphthol glucuronyltransferase, synthase (UDP-forming), adenylyltransferase, saccharogen amylase, trehalose 6-phosphatase, levan hydrolase, gentiobiase, phosphatase, invertase, branching enzyme, endo-1,3-beta-D-glucosidase, glucokinase (phosphorylating), pectin depolymerase, alpha-glucosidase, 6-dehydrogenase, sy…	23	bol-miR393, bol-miR390, bol-miR396, bol-miR169j*, bol-miR408, bol-miRf10421-akr, bol-miR399a, bol-miR399b, bol-miR158h*, bol-miR390a-3p, bol-miR399i, bol-miR156k, bol-miR156j, bol-miR172n, bol-miR156c*, bol-miR157a*, bol-miR390c, bol-miR390b, bol-miR390a, bol-miR158, bol-miR397a, bol-miR156, bol-miR396f, bol-miR162*, bol-miR167, bol-miR393b, bol-miR169x, bol-miR393a, bol-miR393f, bol-miR393g, bol…	158
Amino sugar and nucleotide sugar metabolism	Contig12336, Contig281, Contig10786, Contig368, Contig4481, Contig193, Contig1006, Contig6724, Contig12718, Contig7338, Contig2865, Contig2935, Contig11515, Contig9051, 164498973, Contig1306, Contig9527, Contig8575, 18141292, 18141290, Contig7981, Contig5364, Contig10966, Contig12729, Contig12621, Contig3138	26	4,6-dehydratase, 6-dehydrogenase, end alpha-L-arabinofuranosidase, 4-epimerase, fructokinase (phosphorylating), adenylyltransferase, guanylyltransferase (GDP), hexosaminidase, glucokinase (phosphorylating), 4-alpha-galacturonosyltransferase, uridylyltransferase, 1,4-beta-xylosidase	12	bol-miR393, bol-miR390, bol-miR391, bol-miR408, bol-miR156d, bol-miR158h*, bol-miR156b, bol-miR156a, bol-miRf10675-akr, bol-miR390c, bol-miR390b, bol-miR390a, bol-miR158, bol-miR162*, bol-miR167, bol-miR393b, bol-miR393c, bol-miR393a, bol-miR393f, bol-miR393g, bol-miRf10128-akr, bol-miR167s, bol-miR169, bol-miR408-5p, bol-miR395a, bol-miRf10577-akr, bol-miR167-5p, bol-miR395d, bol-miR167r, bol-mi…	98
Purine metabolism	Contig10524, Contig6159, Contig777, Contig5677, Contig281, Contig12890, Contig8690, Contig2067, Contig10298, Contig10951, Contig11741, Contig12356, Contig4481, Contig7764, Contig2866, Contig11797, Contig7267, Contig12713, 164498973, Contig11574, Contig7426, Contig5475, Contig6714, Contig4209, Contig5668, Contig7966, Contig12151, Contig160, Contig603, Contig4258, Contig3972, Contig11622, Contig548…	39	diphosphate phosphatase, diphosphokinase, cyclohydrolase, cyclo-ligase, kinase, adenylyltransferase, adenylpyrophosphatase, phosphatase, cyclase, formyltransferase, RNA polymerase	11	bol-miR390, bol-miR391, bol-miR396, bol-miR159a, bol-miR408, bol-miR157a*, bol-miR399a, bol-miR399b, bol-miR156d, bol-miR399d, bol-miR156b, bol-miR156a, bol-miR399h, bol-miRf10187-akr, bol-miR156k, bol-miR156j, bol-miRf10676-akr, bol-miR172a, bol-miR164h, bol-miR172b, bol-miR172e, bol-miR172f, bol-miR164b, bol-miR164c, bol-miR164a, bol-miR164f, bol-miR164g, bol-miR164d, bol-miR164e, bol-miR159j, …	112
Glycolysis / Gluconeogenesis	Contig1938, Contig1006, 18141290, Contig3017, Contig5475, Contig3481, Contig12483, Contig7143, Contig1784, Contig3743, Contig193, Contig4175, Contig2381, 18141292, Contig5641, Contig12106, Contig611	17	dehydrogenase (NADP+), dehydrogenase (phosphorylating), glucokinase (phosphorylating), kinase, ligase, dehydrogenase [NAD(P)+], dehydrogenase (NAD+), phosphohexokinase, dehydrogenase (acetyl-transferring), dehydrogenase	10	bol-miR390b*, bol-miR408-5p, bol-miR390a*, bol-miR395d, bol-miR395a, bol-miR408, bol-miR162b*, bol-miRf10173-akr, bol-miR169k, bol-miR158h*, bol-miR390a-3p, bol-miRf10187-akr, bol-miRf10855-akr, bol-miRf11050-akr, bol-miR172d, bol-miR162a, bol-miR162b, bol-miR162c, bol-miR159j, bol-miR159k, bol-miR159m, bol-miR159c, bol-miR159a, bol-miR159d, bol-miR838a, bol-miR393b*, bol-miR159, bol-miR172b*	28
Valine, leucine and isoleucine degradation	Contig11525, Contig5032, Contig693, Contig10795, Contig1614, Contig4175, Contig6290, Contig906, Contig12106, Contig8628, Contig381	11	hydratase, carboxylase, transaminase, C-acyltransferase, dehydrogenase (NAD+), C-acetyltransferase, oxidase, hydrolase, dehydrogenase	9	bol-miR1863, bol-miR172e, bol-miR162b*, bol-miR169i, bol-miRf10552-akr, bol-miRf10128-akr, bol-miR172c*, bol-miR172a, bol-miR172c, bol-miR172b, bol-miR161, bol-miR172f, bol-miR162a, bol-miR162b, bol-miR162c, bol-miR827*, bol-miR156c*, bol-miR838a, bol-miRf10855-akr, bol-miR319a, bol-miR319b, bol-miR319c	22
Arginine and proline metabolism	Contig6691, Contig8348, Contig13129, 291062016, 17225619, Contig7262, Contig3364, Contig4175, Contig1301, Contig906, Contig9910	11	5-kinase, dioxygenase, reductase, transaminase, N4-coumaroyltransferase, lyase, dehydrogenase (NAD+), dehydrogenase	8	bol-miR838a, bol-miR159a, bol-miR5021a, bol-miR162*, bol-miR159k, bol-miRf10128-akr, bol-miR159f, bol-miR1863, bol-miR172n, bol-miR159j, bol-miR159, bol-miR5021j, bol-miR162a*, bol-miR159m, bol-miR159c, bol-miRf10552-akr, bol-miR1439a, bol-miR159d, bol-miR397a	19
Glycerophospholipid metabolism	Contig5415, Contig818, Contig11657, Contig4253, Contig7883, Contig4044, Contig7945, Contig8973, 182676311, Contig5303, Contig7556, Contig227, Contig1172	13	D, kinase, phosphodiesterase, phosphatase, dehydrogenase (NAD+), kinase (ATP dependent), 1-O-acyltransferase, dehydrogenase	8	bol-miR390b*, bol-miR4234, bol-miR162*, bol-miRf11132-akr, bol-miRf11050-akr, bol-miR166d, bol-miR160c, bol-miRf10173-akr, bol-miR390a-3p, bol-miR399g, bol-miRf10187-akr, bol-miR1140, bol-miR166p, bol-miR160a*, bol-miR166, bol-miR390a*, bol-miR1140b, bol-miR169, bol-miR824, bol-miR166q, bol-miR166r, bol-miR166s, bol-miR166t, bol-miR166u, bol-miR166a, bol-miR166b, bol-miR166c, bol-miR162a*, bol-mi…	36
Tryptophan metabolism	Contig7675, 334701500, Contig5032, Contig10981, Contig693, 259122788, Contig906, Contig6589, Contig4175, 110611203, Contig346, Contig3802	12	hydratase, decarboxylase, myrosinase, dehydrogenase (NAD+), C-acetyltransferase, oxidase, equilase, dehydrogenase	8	bol-miR838a, bol-miRf10578-akr, bol-miR160c, bol-miR408, bol-miR2111b, bol-miR1863, bol-miR168, bol-miR169i, bol-miRf10095-akr, bol-miR399g*, bol-miR408-5p, bol-miR319a, bol-miR319b, bol-miR319c, bol-miR168c, bol-miRf10676-akr	16
Galactose metabolism	Contig12336, Contig4300, Contig3821, Contig5570, 669058, Contig9923, Contig12184, Contig2381, Contig3138, Contig193, Contig3743, 18141292, 18141290, Contig1006, Contig11611	15	lactase (ambiguous), melibiase, 4-epimerase, glucokinase (phosphorylating), galactosyltransferase, invertase, phosphohexokinase, uridylyltransferase	8	bol-miR160a*, bol-miRf11050-akr, bol-miR408, bol-miRf10421-akr, bol-miRf11132-akr, bol-miR169, bol-miR160d, bol-miR394, bol-miR162a, bol-miR158h*, bol-miR162b, bol-miR408-5p, bol-miR162c, bol-miR156c*	14
Glycerolipid metabolism	Contig10761, Contig2243, Contig11657, Contig4253, Contig4044, Contig4175, Contig7010, Contig8973, Contig7396, Contig10845, Contig227, Contig11611	12	melibiase, galactosyltransferase, phosphatase, O-acyltransferase, dehydrogenase (NAD+), kinase (ATP dependent), 1-O-acyltransferase, lipase	8	bol-miR390b*, bol-miR414b, bol-miR4234, bol-miRf11132-akr, bol-miR399g*, bol-miRf11050-akr, bol-miR160c, bol-miRf10173-akr, bol-miR390a-3p, bol-miRf10805-akr, bol-miR1140, bol-miR160a*, bol-miR166, bol-miR390a*, bol-miR838a, bol-miR1140b, bol-miR166p, bol-miR166q, bol-miR166r, bol-miR166s, bol-miR166t, bol-miR2111a, bol-miR166a, bol-miR166b, bol-miR166c, bol-miR166d, bol-miR166e, bol-miR166f, bol…	34
Pentose and glucuronate interconversions	Contig12336, Contig7419, Contig1858, Contig8306, Contig4447, Contig2842, Contig12682, Contig3512, Contig5364, Contig5795, Contig4175, Contig1313, Contig6556, Contig9912, Contig375, Contig2668, Contig8120, Contig9722, Contig2519	19	1-naphthol glucuronyltransferase, 6-dehydrogenase, pectin demethoxylase, lyase, pectin depolymerase, dehydrogenase (NAD+), uridylyltransferase	7	bol-miRf11132-akr, bol-miR398a*, bol-miR169j*, bol-miR399g*, bol-miR2111a*, bol-miR169x, bol-miR408, bol-miR169q, bol-miR169p, bol-miR169s, bol-miR169r, bol-miR169u, bol-miR169t, bol-miR169w, bol-miR169v, bol-miR399a, bol-miR399b, bol-miR169j, bol-miR169m, bol-miR399e, bol-miR169o, bol-miR169n, bol-miR169a, bol-miR399d, bol-miR169b, bol-miR169e, bol-miR169d, bol-miR169g, bol-miR169l, bol-miR160d,…	44
Glycine, serine and threonine metabolism	Contig4314, Contig6104, Contig12106, Contig1772, Contig5032, Contig13116, Contig6441, Contig4787, Contig12483, Contig7143, 7340349, 22023961, Contig3017, Contig10947, Contig10727, Contig1628, Contig5641, Contig6717, Contig8071, Contig12770	20	ammonia-lyase, hydroxymethyltransferase, transaminase, phosphatase, dehydrogenase (decarboxylating), oxidase, dehydrogenase	7	bol-miR390b*, bol-miR393, bol-miR158h, bol-miR172d, bol-miR393b, bol-miR393c, bol-miR393a, bol-miR393f, bol-miR393g, bol-miR162b*, bol-miR169i, bol-miR390a-3p, bol-miRf10187-akr, bol-miRf10578-akr, bol-miR156k, bol-miR156j, bol-miRf10676-akr, bol-miR390a*, bol-miR159j, bol-miR159k, bol-miR159m, bol-miR159c, bol-miR159a, bol-miR159d, bol-miRf10173-akr, bol-miR166u, bol-miR393b*, bol-miR2111a, bol-…	36
Pyruvate metabolism	Contig1938, Contig11525, Contig5475, Contig3481, Contig12867, Contig4175, Contig906, Contig12106, Contig611	9	carboxylase, kinase, ligase, dehydrogenase (NAD+), C-acetyltransferase, dehydrogenase (acetyl-transferring), dehydrogenase	7	bol-miR395d, bol-miR838a, bol-miR172d, bol-miR393b*, bol-miR162b*, bol-miRf10574-akr, bol-miR1863, bol-miR169k, bol-miRf10187-akr, bol-miR156c*, bol-miR172b*, bol-miR395a	12
Methane metabolism	Contig1938, Contig1772, Contig4314, Contig7675, Contig2381, Contig12867, Contig2067, 22023961, Contig3743, Contig1628, Contig6717, 7340349, Contig1003	13	carboxylase, monooxygenase, hydroxymethyltransferase, ligase, phosphatase, phosphohexokinase, hydrolase	7	bol-miRf10574-akr, bol-miRf11050-akr, bol-miR160, bol-miR395d, bol-miR395a, bol-miRf10095-akr, bol-miRf10187-akr, bol-miRf10578-akr, bol-miRf10676-akr, bol-miR160f, bol-miR160e, bol-miR160b, bol-miR172d, bol-miR160a, bol-miR160n, bol-miR160o, bol-miR156e*, bol-miR162b, bol-miR162a, bol-miR156a*, bol-miR162c, bol-miR166u, bol-miR172b*	23
Fatty acid metabolism	Contig10795, Contig3017, Contig142, Contig693, Contig2676, Contig8831, Contig7143, Contig12299, Contig4175, Contig6290, Contig5618, Contig906, Contig10359, Contig12259, Contig5641, Contig381	16	hydratase, C-acyltransferase, ligase, dehydrogenase (NAD+), C-acetyltransferase, oxidase, dehydrogenase	7	bol-miR390b*, bol-miR1863, bol-miR172b, bol-miR2111a*, bol-miR172e, bol-miR395d, bol-miR395a, bol-miRf10173-akr, bol-miR390a-3p, bol-miRf10578-akr, bol-miRf10855-akr, bol-miRf10676-akr, bol-miR172a, bol-miR172c, bol-miRf11050-akr, bol-miR161, bol-miR390a*, bol-miR172c*, bol-miR172f, bol-miR169, bol-miR159j, bol-miR159k, bol-miR159m, bol-miR159c, bol-miR827*, bol-miR159a, bol-miR159d, bol-miR838a,…	35
Carbon fixation pathways in prokaryotes	Contig1938, Contig8409, Contig11525, Contig693, 559406, Contig7090, Contig12867, Contig9731, Contig5778, Contig906	10	hydratase, citrate synthase, ligase, C-acetyltransferase, ligase (ADP-forming), carboxylase, dehydrogenase	7	bol-miR824, bol-miR395d, bol-miR156c*, bol-miR395a, bol-miRf10574-akr, bol-miR403, bol-miR1863, bol-miR398a*, bol-miR319a, bol-miR319b, bol-miR319c	11
Propanoate metabolism	Contig1938, Contig11525, Contig4175, Contig693, Contig8409, Contig906, Contig8628	7	hydratase, ligase, dehydrogenase (NAD+), ligase (ADP-forming), C-acetyltransferase, carboxylase, hydrolase	7	bol-miR824, bol-miR395d, bol-miR156c*, bol-miRf10552-akr, bol-miR395a, bol-miR838a, bol-miR1863, bol-miR319a, bol-miR319b, bol-miR319c, bol-miRf10128-akr	11
Phenylpropanoid biosynthesis	Contig12299, Contig10636, Contig506, Contig7155, 340026093, Contig7032, Contig5607, 29423732, Contig4175, Contig5618, 110611203, Contig4266, Contig11018, 340026113	14	beta-glucosidase, reductase, lactoperoxidase, ligase, gentiobiase, dehydrogenase	6	bol-miR1439c, bol-miR172e*, bol-miR396, bol-miR158h, bol-miR394, bol-miR397a, bol-miR396i, bol-miR2911b, bol-miR396l, bol-miR172b*, bol-miR172c, bol-miR172d, bol-miR162, bol-miR169, bol-miR172n, bol-miR158, bol-miR838a, bol-miR396h, bol-miR396k, bol-miR396j, bol-miR396a, bol-miR396c, bol-miR396b, bol-miR396e, bol-miR396d, bol-miR396g, bol-miR396f	27
beta-Alanine metabolism	Contig945, Contig5032, Contig693, Contig4787, Contig12483, Contig13116, Contig4175, Contig8628	8	dehydrogenase (NADP+), hydratase, dehydrogenase [NAD(P)+], dehydrogenase (NAD+), oxidase, hydrolase	6	bol-miR169i, bol-miR319c, bol-miR393b*, bol-miRf10173-akr, bol-miR838a, bol-miR157a, bol-miR157b, bol-miR157c, bol-miR319a, bol-miR319b, bol-miRf10552-akr, bol-miRf10128-akr, bol-miRf10855-akr, bol-miR157	14
Glyoxylate and dicarboxylate metabolism	Contig6104, 259122788, 334701500, Contig1772, Contig10981, 559406, Contig5618, 7340349, Contig6589, 22023961, Contig4314, Contig10727, Contig906, Contig6717, Contig6441	15	hydratase, hydroxymethyltransferase, transaminase, ligase, C-acetyltransferase, equilase	6	bol-miR160c, bol-miR408, bol-miR393b*, bol-miR403, bol-miR2111a, bol-miR1863, bol-miR158h, bol-miR158, bol-miRf10095-akr, bol-miR399g*, bol-miR1439c, bol-miR408-5p, bol-miRf10187-akr, bol-miRf10578-akr, bol-miRf10676-akr, bol-miR166u	16
Butanoate metabolism	Contig1938, Contig693, Contig3481, Contig12483, Contig7090, Contig5778, Contig906, Contig12259, Contig611	9	hydratase, ligase, dehydrogenase (NAD+), C-acetyltransferase, dehydrogenase (acetyl-transferring), dehydrogenase	6	bol-miR395d, bol-miRf11050-akr, bol-miR172d, bol-miR1863, bol-miR398a*, bol-miRf10173-akr, bol-miR169k, bol-miR319a, bol-miR319b, bol-miR319c, bol-miRf10855-akr, bol-miR172b*, bol-miR395a	13
Phenylalanine metabolism	Contig5032, Contig693, Contig4787, Contig12483, Contig13116, Contig12299, Contig11010, 17225619, Contig5618, Contig9910, Contig4266	11	hydratase, transaminase, lactoperoxidase, ligase, dehydrogenase [NAD(P)+], oxidase	6	bol-miR2111a*, bol-miR169i, bol-miRf10173-akr, bol-miRf10855-akr, bol-miR162, bol-miR169, bol-miR172n, bol-miR159j, bol-miR159k, bol-miR159m, bol-miR159c, bol-miR159a, bol-miR159f, bol-miR159d, bol-miR393b*, bol-miR2111c, bol-miR2111d, bol-miR159, bol-miR319a, bol-miR319b, bol-miR319c, bol-miR1439c	22
Drug metabolism - cytochrome P450	Contig7675, Contig4447, Contig5032, Contig3017, Contig12483, Contig2067, Contig7143, Contig7595, Contig5641, Contig94, Contig832	11	monooxygenase, transferase, dehydrogenase [NAD(P)+], 1-naphthol glucuronyltransferase, oxidase, dehydrogenase	6	bol-miR414b, bol-miR390b*, bol-miR166n, bol-miR166, bol-miR390a*, bol-miRf10173-akr, bol-miRf10095-akr, bol-miR169i, bol-miR399a, bol-miR399b, bol-miR399d, bol-miR399e, bol-miR399i, bol-miRf10578-akr, bol-miRf10855-akr, bol-miRf10676-akr, bol-miR390a-3p, bol-miR160f, bol-miR160e, bol-miR160b, bol-miR160, bol-miR160a, bol-miR160n, bol-miR160o, bol-miR159, bol-miR159j, bol-miR159k, bol-miR159m, bol…	50
Tyrosine metabolism	Contig5032, Contig13116, Contig4787, Contig12483, Contig7143, Contig7247, Contig3017, Contig11010, 17225619, Contig5641, Contig9910	11	1,2-dioxygenase, dehydrogenase [NAD(P)+], transaminase, oxidase, dehydrogenase	5	bol-miR390b*, bol-miR169i, bol-miR160a*, bol-miRf10173-akr, bol-miR390a*, bol-miR159k, bol-miR393b*, bol-miR2111c, bol-miR172n, bol-miR2111d, bol-miR159j, bol-miR159, bol-miR2111a*, bol-miR159m, bol-miR159c, bol-miR159a, bol-miR159f, bol-miRf10855-akr, bol-miR159d, bol-miR390a-3p	20
Sulfur metabolism	Contig7891, Contig281, 17225619, 164498973, Contig10163, Contig4481, Contig2556	7	adenylyltransferase, reductase (ferredoxin), oxidase, reductase, synthase	5	bol-miR395d, bol-miR156d, bol-miR390a-5p, bol-miR395a, bol-miR168c, bol-miR390c, bol-miR390b, bol-miR390, bol-miR168, bol-miR172n, bol-miR168m, bol-miR156b, bol-miR156a, bol-miRf10187-akr, bol-miR168b, bol-miR390a, bol-miR168a	17
Cyanoamino acid metabolism	Contig1772, Contig4314, Contig10163, 7340349, Contig5607, 22023961, Contig10727, 110611203, Contig6717, Contig3802	10	beta-glucosidase, gentiobiase, glutamyl transpeptidase, hydroxymethyltransferase, synthase	5	bol-miR396b, bol-miR166u, bol-miR396g, bol-miR2111b, bol-miR2111a, bol-miR396, bol-miR396k, bol-miR396i, bol-miR396h, bol-miR399g*, bol-miR396j, bol-miR396l, bol-miR396a, bol-miRf10187-akr, bol-miR396c, bol-miRf10578-akr, bol-miR396e, bol-miR396d, bol-miRf10676-akr, bol-miR396f	20
Lysine degradation	Contig906, Contig4175, Contig3380, Contig3208, Contig693	5	dehydrogenase, C-acetyltransferase, N-methyltransferase, hydratase, dehydrogenase (NAD+)	5	bol-miR838a, bol-miR1863, bol-miRf10805-akr, bol-miR319a, bol-miR319b, bol-miR319c	6
[truncated: 79 more rows]

## Sheet: Table S6
miRNA	Target gi (NCBI) or contig ID	Target name	GO classification (molecular function OR biological process)
[truncated: 398 more rows]

## Sheet: Table S7
KEGG pathway	Target (Contig ID or GI)	Number of targeted contigs and CDSs	Targeted enzymes	Number of targeted enzymes	miRNAs participating in KEGG processing pathway	Number of miRNAs participating in KEGG pathway
[truncated: 76 more rows]

[truncated: 5 more sheets: Table S8, Table S9, Table S10, Table S11, Table S12]
